# Supplementary material for: Quantifying the effect of environment stability on the transcription factor repertoire of marine microbes
Source: Microb Inform Exp. 2011 Sep 7;1:9. doi: 10.1186/2042-5783-1-9 (PMC3372289; doi:10.1186/2042-5783-1-9)
Supplement: Additional file 2 — A zip file containing data and R code for reproducing the analysis in this study. Contents are listed below: Rcode.txt - R code used for the analysis in this publication. Table_S1.csv - Interpolated and measured values for temperature and salinity. Table_S2.csv - Monthly interpolations for GS041. Table_S3.csv - SCG raw counts. Table_S4.csv -Number of sequences per sample. Table_S5.csv - Environmental stability measures. Table_S6.csv - TF model categories (DBD. non-DBD). Table_S7.csv - TF raw counts. Table_S8.csv - Cartesian distance between GOS samples. [file 2042-5783-1-9-S2.ZIP]

Archive with 9 entries (9 files):
- Table_S1.csv
- Table_S2.csv
- Table_S3.csv
- Table_S4.csv
- Table_S5.csv
- Table_S6.csv
- Table_S7.csv
- Table_S8.csv
- Rcode.txt
