# Supplementary material for: Quantifying the effect of environment stability on the transcription factor repertoire of marine microbes
Source: Microb Inform Exp. 2011 Sep 7;1:9. doi: 10.1186/2042-5783-1-9 (PMC3372289; doi:10.1186/2042-5783-1-9)
Supplement: Additional file 2 — A zip file containing data and R code for reproducing the analysis in this study. Contents are listed below: Rcode.txt - R code used for the analysis in this publication. Table_S1.csv - Interpolated and measured values for temperature and salinity. Table_S2.csv - Monthly interpolations for GS041. Table_S3.csv - SCG raw counts. Table_S4.csv -Number of sequences per sample. Table_S5.csv - Environmental stability measures. Table_S6.csv - TF model categories (DBD. non-DBD). Table_S7.csv - TF raw counts. Table_S8.csv - Cartesian distance between GOS samples. [file 2042-5783-1-9-S2.ZIP › Table_S1.csv]

sample	i_tem	m_tem	i_sal	m_sal
GS000a	19.7	20.5	36.6	36.7
GS000b	19.8	20.0	36.6	36.6
GS000c	19.3	19.8	36.6	36.7
GS000d	19.8	20.0	36.6	36.6
GS001a	21.2	22.9	36.6	36.7
GS001b	21.2	22.9	36.6	36.7
GS001c	21.2	22.9	36.6	36.7
GS002	15.9	18.2	32.2	29.2
GS003	16.1	11.7	32.3	29.9
GS007	13.2	17.9	31.7	31.7
GS010	13.7	12.0	33.0	31.0
GS013	15.2	9.3	33.2
GS014	21.5	18.6	36.0
GS015	24.4	25.0	36.2	36.0
GS016	24.8	26.4	36.1	35.8
GS017	26.6	27.0	35.9	35.8
GS018	26.8	27.4	36.1	35.4
GS019	27.0	27.7	35.1	35.4
GS022	28.1	29.3	31.6	32.3
GS023	27.7	28.7	32.2	32.6
GS025	27.6	28.3	32.6	31.4
GS026	26.9	27.8	33.2	32.6
GS027	25.2	25.5	34.4	34.9
GS028	25.2		34.4
GS029	25.0	26.2	34.2	34.5
GS030	24.7	26.9	34.4
GS033	25.4	37.6	34.3	63.4
GS034	25.0	27.5	34.2
GS035	27.6	21.8	33.3	34.5
GS037	26.7	28.0	34.4
GS038	26.7	28.4	34.6
GS039	27.0	28.6	34.8
GS040	26.8	27.8	34.8
GS041	26.8	28.0	34.9	35.0
GS042	27.0	27.6	35.1
GS043	27.2	27.6	35.2	35.9
GS044	27.6	27.6	35.4
GS045	27.9	28.3	35.6	37.0
GS046	27.9	28.7	35.7	35.3
GS047	28.3	28.6	35.8	37.3
GS048a	28.2	28.9	35.8	35.1
GS048b	28.2	28.9	35.8	35.1
GS049	28.2	28.8	35.8	32.6
GS050	28.7	27.8	35.7
GS051	28.6	27.3	35.8	34.2
GS108a	27.1	25.8	34.2	32.4
GS108b	27.1	25.8	34.2	32.4
GS109	27.2	27.2	34.3	32.6
GS110a	27.1	27.0	34.6	32.7
GS110b	27.1	27.0	34.6	32.7
GS111	26.7	26.4	34.8	32.3
GS112a	26.9	26.6	35.0	32.5
GS112b	26.9	26.6	35.0	32.5
GS113	27.2	27.5	35.0	33.3
GS114	27.5	28.2	35.1	33.1
GS115	27.2	27.9	35.1	33.2
GS116	26.5	26.2	35.2	33.1
GS117a	26.9	26.4	35.3	35.5
GS117b	26.9	26.4	35.3	35.5
GS119	22.9	23.8	35.1	35.4
GS120	21.8	22.5	35.2	35.6
GS121	20.9	23.1	35.3	35.4
GS122a	20.5	20.2	35.4	35.8
GS122b	20.5	20.2	35.4	35.8
GS123	20.2	20.4	35.5	35.8
