# Supplementary material for: Quantifying the effect of environment stability on the transcription factor repertoire of marine microbes
Source: Microb Inform Exp. 2011 Sep 7;1:9. doi: 10.1186/2042-5783-1-9 (PMC3372289; doi:10.1186/2042-5783-1-9)
Supplement: Additional file 2 — A zip file containing data and R code for reproducing the analysis in this study. Contents are listed below: Rcode.txt - R code used for the analysis in this publication. Table_S1.csv - Interpolated and measured values for temperature and salinity. Table_S2.csv - Monthly interpolations for GS041. Table_S3.csv - SCG raw counts. Table_S4.csv -Number of sequences per sample. Table_S5.csv - Environmental stability measures. Table_S6.csv - TF model categories (DBD. non-DBD). Table_S7.csv - TF raw counts. Table_S8.csv - Cartesian distance between GOS samples. [file 2042-5783-1-9-S2.ZIP › Table_S3.csv]

sample	b3_4	b5	duf143	duf150	duf177	ef_ts	exonuc_vii_s	FDX-ACB	glutr_dimer	glutr_n	Glu-tRNAGln	hrca	if2_n	igpd	nusg	Phe_tRNA-synt_N	pnpase	rbfa	reca	reco_c	recr	ribonuclease_p	ribosomal_l12	ribosomal_l16	ribosomal_l17	ribosomal_l18e	ribosomal_l19	ribosomal_l20	ribosomal_l21p	ribosomal_l27	ribosomal_l29	ribosomal_l9_c	ribosomal_l9_n	ribosomal_s16	ribosomal_s20p	ribosomal_s3_c	ribosomal_s3_n	ribosomal_s6	rimm	rna_pol_rpb6	rrf	ruvb_n	ruvc	sece	secg	smpb	srp_spb	trigger_c	trna_m1g_mt
GS000a	229	177	209	104	79	198	168	203	87	106	150	105	359	240	195	175	221	242	342	144	140	162	232	249	196	175	238	206	171	198	130	162	154	189	32	168	153	184	132	208	189	1136	120	145	130	186	191	123	263
GS000b	245	258	229	82	31	187	77	187	34	74	154	37	305	178	205	148	225	225	302	130	135	161	208	249	195	214	236	219	193	221	181	154	158	222	24	230	191	179	110	161	152	793	73	166	91	153	172	93	275
GS000c	258	204	208	111	66	215	95	203	45	77	137	73	321	151	227	171	190	218	356	140	165	142	224	221	196	195	211	230	200	209	170	204	196	230	46	206	164	192	152	175	199	949	93	170	101	172	169	88	223
GS000d	251	226	202	78	27	193	67	219	39	58	163	46	298	192	231	157	201	255	328	160	141	186	269	232	210	198	268	216	202	219	179	177	174	235	21	205	185	218	109	161	195	854	89	191	84	181	217	84	292
GS001c	79	52	64	32	18	72	24	59	7	14	53	17	100	77	82	58	73	84	136	40	52	56	87	73	70	82	68	69	65	67	56	59	43	71	3	80	66	65	55	63	58	306	11	62	27	53	43	24	76
GS002	95	74	61	36	14	62	27	54	11	9	54	13	81	64	86	53	61	67	148	55	40	58	61	65	54	59	81	70	59	54	52	48	49	50	16	63	50	39	24	57	52	311	31	58	27	58	49	26	65
GS003	32	33	21	19	19	26	16	26	3	14	24	6	45	26	53	24	32	37	53	16	16	20	35	31	28	26	37	27	33	40	37	35	31	18	8	40	27	46	15	35	31	187	21	30	19	29	23	23	28
GS004	31	31	16	16	8	33	14	33	10	9	33	7	57	19	43	22	35	32	58	19	25	28	21	32	35	25	42	35	24	41	22	25	21	59	9	40	33	22	17	21	42	132	14	27	8	24	54	10	42
GS005	31	25	27	16	9	28	6	34	10	20	17	9	32	16	29	9	23	42	78	24	21	20	21	29	33	23	33	17	21	19	15	31	22	22	7	28	22	22	16	18	22	198	12	15	5	19	18	9	33
GS006	54	46	39	8	10	37	8	40	9	13	36	2	52	34	47	34	24	44	99	34	19	30	42	47	36	30	39	34	32	39	41	24	22	47	9	45	42	28	23	38	25	185	23	42	19	39	47	15	44
GS007	19	19	24	14	17	18	9	17	8	8	19	9	45	26	32	12	24	17	76	12	14	24	23	30	19	33	43	19	17	31	25	29	26	38	6	32	29	18	19	25	19	147	18	24	14	22	26	11	34
GS008	37	37	60	51	31	60	35	34	17	43	62	30	97	46	135	43	47	37	139	40	34	65	144	80	51	73	99	51	52	50	61	37	40	105	22	75	71	39	72	47	47	408	69	113	64	51	103	60	123
GS009	53	54	45	25	24	56	18	53	12	14	21	9	59	37	52	26	38	51	77	21	19	27	39	28	53	45	41	35	20	29	39	44	52	42	9	39	28	39	13	61	25	239	20	39	20	36	37	32	34
GS010	45	28	45	15	16	47	15	29	9	14	48	12	55	53	58	43	39	59	85	21	17	38	60	53	40	45	55	45	24	30	39	49	52	52	5	58	36	46	31	41	40	202	24	43	16	32	47	21	57
GS011	91	88	51	30	43	82	42	78	19	24	84	44	124	72	88	66	55	79	138	73	49	66	69	74	73	65	98	82	70	67	57	61	68	71	16	86	69	87	31	80	68	416	61	67	54	72	83	54	94
GS012	81	87	51	51	32	90	61	79	28	21	86	47	120	84	88	82	66	97	164	63	76	37	75	64	78	75	66	76	84	76	52	76	71	66	7	69	59	100	30	89	76	415	76	59	41	77	68	49	57
GS013	69	45	73	29	25	57	39	46	21	14	43	33	100	52	55	49	58	53	128	34	51	53	53	51	44	60	67	54	62	58	40	52	54	56	10	53	38	58	35	71	62	341	33	35	34	80	63	36	80
GS014	94	81	64	25	17	59	44	79	11	18	48	24	105	57	100	70	72	73	171	48	65	50	110	89	71	71	76	76	66	99	82	51	56	78	11	97	83	57	38	93	91	345	37	69	35	73	66	22	93
GS015	86	76	88	29	20	72	16	83	22	35	63	15	150	76	97	74	52	91	150	44	35	80	124	77	75	88	91	94	76	73	55	77	75	90	9	94	73	94	50	79	61	486	31	75	43	70	66	33	88
GS016	97	79	80	38	19	89	19	65	16	28	54	18	114	58	83	62	80	95	156	54	32	54	97	77	90	74	90	70	62	70	63	76	75	67	9	77	75	77	43	65	93	379	36	65	50	63	56	36	95
GS017	206	168	124	81	39	160	68	146	29	44	100	36	284	135	187	96	130	156	351	104	91	130	183	181	155	168	177	150	137	169	125	153	129	151	19	172	150	149	101	156	140	834	112	148	82	135	132	49	166
GS018	105	86	86	29	18	87	37	90	21	29	69	15	157	75	72	73	81	107	223	46	48	56	109	118	76	79	102	89	86	100	78	77	73	81	19	120	91	92	55	95	82	473	49	60	56	93	78	33	102
GS019	103	95	71	44	14	118	41	93	25	33	50	12	150	68	91	86	74	99	221	54	61	75	116	99	74	90	86	95	79	87	59	88	88	108	11	96	74	97	52	96	97	485	44	75	45	78	75	42	102
GS021	74	56	63	36	23	106	39	51	6	21	70	23	150	57	78	70	83	82	190	39	51	47	108	70	77	75	67	85	76	78	49	67	75	77	11	68	63	78	50	77	91	391	30	68	43	65	55	30	85
GS022	92	70	78	38	27	87	25	70	9	13	44	22	112	73	93	73	55	74	155	32	51	59	69	81	74	68	102	83	77	85	63	70	72	83	5	87	80	65	29	71	90	378	28	84	42	61	62	33	86
GS023	78	71	95	40	12	85	28	79	17	26	55	22	170	85	99	69	78	88	224	49	58	71	119	82	78	78	82	88	79	87	65	71	68	59	7	92	66	87	37	74	77	428	30	85	42	75	58	26	87
GS026	64	66	58	23	16	75	22	73	16	31	54	22	108	54	81	53	67	81	150	39	49	50	99	84	75	81	64	59	76	71	55	75	72	68	10	70	46	82	49	85	61	339	22	67	23	69	70	27	74
GS027	199	142	160	62	51	167	59	124	20	41	120	44	205	116	153	120	132	162	285	93	78	115	174	127	139	150	178	150	143	155	107	134	132	149	15	145	134	129	69	113	148	669	78	125	66	110	141	57	174
GS028	144	140	122	63	32	130	64	131	15	37	103	24	157	86	148	112	120	158	260	72	91	108	155	154	143	139	158	143	106	134	123	128	107	149	18	135	119	121	73	103	117	569	52	106	60	96	113	50	174
GS029	116	98	92	44	29	100	47	63	10	21	81	25	119	66	95	75	82	104	166	58	56	52	123	84	80	109	125	76	89	110	78	72	70	99	12	76	64	93	39	82	103	427	36	89	45	73	86	27	113
GS030	302	271	250	102	77	303	114	256	27	84	166	70	382	300	290	219	249	320	446	173	184	217	314	248	266	243	292	279	267	267	217	244	222	252	20	246	220	292	160	247	252	1126	75	200	107	220	202	102	325
GS031	380	352	341	86	66	318	112	308	61	94	253	90	415	329	300	239	269	292	551	224	167	269	376	299	281	297	310	294	283	325	223	260	239	310	30	286	246	294	153	311	296	1249	104	233	133	261	263	112	310
GS032	112	91	73	32	29	105	39	76	23	26	57	23	106	69	112	54	50	75	156	69	46	47	87	98	62	79	66	67	59	54	73	51	50	74	17	83	46	91	43	82	88	439	54	75	51	46	75	48	71
GS033	362	285	286	171	239	390	238	285	120	144	304	240	610	333	534	271	262	282	618	298	301	302	379	415	394	352	341	324	320	333	326	305	300	347	152	382	361	317	350	319	373	2156	387	335	235	334	315	269	398
GS034	96	85	70	43	39	84	44	69	15	14	60	40	124	94	106	88	80	97	164	59	42	65	82	81	91	76	76	85	74	92	69	74	68	108	25	93	82	75	64	91	78	445	36	95	44	69	77	46	85
GS035	116	102	87	33	36	94	33	92	15	26	66	37	116	92	106	75	82	112	157	85	45	57	113	110	85	92	111	97	91	97	78	75	79	76	16	83	70	91	54	64	108	442	33	67	49	74	73	44	102
GS036	80	72	41	25	15	38	25	43	12	18	40	8	68	36	52	25	33	43	102	34	27	32	58	43	47	40	53	33	43	47	29	48	50	47	8	43	55	55	21	39	41	243	19	34	22	36	38	13	48
GS037	45	47	43	10	12	48	30	27	3	14	37	8	69	36	35	31	49	40	97	29	26	37	52	39	36	52	50	34	31	53	23	39	41	39	3	44	41	43	19	38	53	216	24	34	17	33	32	17	55
GS047	34	33	33	16	10	37	17	34	7	15	28	7	97	26	43	28	43	49	83	23	25	21	46	58	53	44	54	35	36	48	35	39	34	51	4	47	41	43	30	34	44	229	15	38	22	29	43	19	61
GS048a	50	50	51	28	15	45	23	52	6	8	39	9	100	55	54	35	37	53	95	27	31	42	56	41	44	46	62	43	39	57	33	42	35	46	5	41	33	45	26	41	56	249	28	41	25	55	41	11	79
GS049	58	48	52	26	10	64	15	50	13	22	49	11	139	57	62	52	53	52	116	51	41	45	72	57	55	72	56	61	61	54	37	60	59	48	4	56	58	66	38	74	61	303	27	57	27	69	47	34	54
GS051	71	60	67	43	19	71	25	67	8	23	42	15	102	65	75	61	76	69	190	44	48	50	100	80	65	80	89	61	53	61	55	55	49	86	5	73	56	65	36	76	90	411	23	68	49	48	75	34	96
GS108a	36	22	31	11	3	26	5	16	12	6	25	6	43	34	37	22	26	31	45	15	10	17	36	26	25	30	27	25	29	35	19	18	19	34	4	27	28	34	13	20	29	120	15	22	24	33	31	9	29
GS109	44	35	39	14	5	31	11	45	17	14	26	4	58	25	37	37	38	46	74	22	31	31	39	45	40	43	40	32	24	26	30	19	21	34	4	42	28	39	23	41	43	182	19	29	27	28	31	13	46
GS110a	71	53	50	23	13	54	18	48	20	26	37	10	90	51	58	33	45	46	139	23	27	44	53	66	52	56	72	42	39	58	42	45	40	53	3	56	45	56	19	68	56	254	27	55	30	51	37	15	70
GS111	35	30	47	19	8	41	16	29	5	13	24	9	52	35	40	26	25	46	62	30	16	27	46	55	44	42	41	35	32	36	33	26	29	40	5	53	42	33	14	28	34	150	17	27	18	42	34	17	44
GS112a	76	59	55	25	13	49	14	37	12	19	46	14	117	65	63	33	43	53	106	43	25	43	66	58	60	64	67	51	64	71	32	46	41	72	6	69	66	50	39	46	48	252	33	63	39	54	56	19	62
GS113	90	71	72	31	15	77	22	65	16	29	52	17	125	50	64	57	71	59	132	48	63	54	75	99	85	80	95	53	61	70	54	72	68	85	5	91	79	60	46	72	64	313	29	59	39	56	73	34	100
GS114	240	202	193	76	37	197	59	165	49	58	136	34	304	171	196	149	163	255	383	150	109	168	227	220	189	196	213	195	172	207	153	187	165	188	15	205	191	197	101	178	196	928	107	153	119	177	161	59	204
GS115	40	30	35	14	3	24	16	36	10	9	28	12	70	38	35	32	33	37	74	30	19	32	45	42	49	47	42	32	28	30	28	29	29	47	4	39	27	37	17	32	39	169	17	31	21	30	29	11	48
GS116	58	45	35	13	8	38	10	32	8	11	29	5	73	34	36	36	39	52	76	23	17	23	48	45	32	42	45	37	36	38	33	33	28	39	4	44	43	31	20	40	30	175	15	40	21	39	28	13	44
GS117a	225	200	222	77	73	201	81	175	34	50	128	46	301	172	200	147	165	223	351	122	108	151	221	191	192	183	226	177	176	206	154	178	171	172	17	173	157	182	97	203	196	852	89	173	114	148	173	65	221
GS119	42	34	51	22	2	40	10	41	11	10	32	6	100	41	43	40	47	63	77	23	30	26	40	36	45	40	43	43	49	47	32	38	36	41	7	38	30	50	21	35	42	209	22	38	17	41	25	20	52
GS120	32	33	21	18	3	16	6	39	3	6	34	5	60	34	28	18	32	35	55	20	20	13	29	29	24	20	32	29	35	27	15	16	19	28	1	29	23	31	20	29	28	135	10	24	9	22	24	8	34
GS121	98	68	91	36	17	77	24	58	19	21	68	20	130	84	76	71	71	87	118	55	44	55	100	70	67	72	90	74	86	102	64	76	65	89	8	80	68	82	41	76	78	334	34	67	42	69	82	30	94
GS122a	61	54	42	30	15	67	21	48	14	21	39	16	108	58	72	45	39	68	99	38	30	58	74	51	56	57	87	56	62	65	40	54	50	56	11	45	42	55	30	37	52	289	41	59	39	57	60	22	63
GS123	85	77	61	42	20	83	26	60	14	22	48	25	101	67	70	55	53	79	104	49	41	49	74	69	85	67	71	67	60	68	47	64	61	84	5	72	61	52	37	77	63	320	29	54	31	63	63	23	84
GS148	73	64	58	29	22	50	25	69	21	21	56	20	90	53	67	66	58	78	104	36	42	58	60	60	57	61	69	69	62	65	44	48	44	54	13	59	55	52	35	42	52	272	36	57	38	55	54	19	80
GS149	73	56	81	45	26	64	24	63	8	16	51	17	100	65	70	53	56	81	128	47	39	45	76	51	87	80	71	62	83	81	37	49	44	76	6	54	54	60	28	53	74	303	25	63	40	50	67	25	88
[truncated: 5 more columns]
