# Supplementary material for: Quantifying the effect of environment stability on the transcription factor repertoire of marine microbes
Source: Microb Inform Exp. 2011 Sep 7;1:9. doi: 10.1186/2042-5783-1-9 (PMC3372289; doi:10.1186/2042-5783-1-9)
Supplement: Additional file 2 — A zip file containing data and R code for reproducing the analysis in this study. Contents are listed below: Rcode.txt - R code used for the analysis in this publication. Table_S1.csv - Interpolated and measured values for temperature and salinity. Table_S2.csv - Monthly interpolations for GS041. Table_S3.csv - SCG raw counts. Table_S4.csv -Number of sequences per sample. Table_S5.csv - Environmental stability measures. Table_S6.csv - TF model categories (DBD. non-DBD). Table_S7.csv - TF raw counts. Table_S8.csv - Cartesian distance between GOS samples. [file 2042-5783-1-9-S2.ZIP › Table_S4.csv]

label	count
GS000a	644551
GS000b	317180
GS000c	368835
GS000d	332240
GS001c	92351
GS002	121590
GS003	61605
GS004	52959
GS005	61131
GS006	59679
GS007	50980
GS008	129655
GS009	79303
GS010	78304
GS011	124435
GS012	126162
GS013	138033
GS014	128885
GS015	127362
GS016	127122
GS017	257581
GS018	142743
GS019	135325
GS021	131798
GS022	121662
GS023	133051
GS026	102708
GS027	222080
GS028	189052
GS029	131529
GS030	359152
GS031	436401
GS032	148018
GS033	692255
GS034	134347
GS035	140814
GS036	77538
GS037	65670
GS047	66023
GS048a	90515
GS049	92501
GS051	128982
GS108a	51787
GS109	59812
GS110a	99288
GS111	59079
GS112a	99781
GS113	109700
GS114	348823
GS115	61020
GS116	60932
GS117a	346952
GS119	60987
GS120	46052
GS121	110720
GS122a	101558
GS123	107966
GS148	107741
GS149	110984
