# Supplementary material for: Quantifying the effect of environment stability on the transcription factor repertoire of marine microbes
Source: Microb Inform Exp. 2011 Sep 7;1:9. doi: 10.1186/2042-5783-1-9 (PMC3372289; doi:10.1186/2042-5783-1-9)
Supplement: Additional file 2 — A zip file containing data and R code for reproducing the analysis in this study. Contents are listed below: Rcode.txt - R code used for the analysis in this publication. Table_S1.csv - Interpolated and measured values for temperature and salinity. Table_S2.csv - Monthly interpolations for GS041. Table_S3.csv - SCG raw counts. Table_S4.csv -Number of sequences per sample. Table_S5.csv - Environmental stability measures. Table_S6.csv - TF model categories (DBD. non-DBD). Table_S7.csv - TF raw counts. Table_S8.csv - Cartesian distance between GOS samples. [file 2042-5783-1-9-S2.ZIP › Table_S5.csv]

sample	temperature	salinity	oxygen_dissolved	oxygen_utilization	oxygen_saturation	phosphate	nitrate	silicate
GS000a	3.0690750825443045	0.06614285853493034613	0.21713203307728132501	0.08219568739745418294	1.7974037196907328	0.01634074394936357632	0.08661808604975916270	0.10875716635805753055
GS000b	3.0690750825443045	0.06614285853493034613	0.21713203307728132501	0.08219568739745418294	1.7974037196907328	0.01634074394936357632	0.08661808604975916270	0.10875716635805753055
GS000c	3.0854095487201263	0.08115174711986218606	0.22884922918150652353	0.07523699927965003981	1.61182767285144260000	0.02103388319888275932	0.14546880848630142822	0.14672885217504449834
GS000d	3.0716704997591960	0.06352642017779736823	0.21781064545317171602	0.08275099559961362018	1.79743562071248070000	0.01587713240271470842	0.07861972148297528827	0.10243530848414732157
GS001c	3.0854095487201263	0.08115174711986218606	0.22884922918150652353	0.07523699927965003981	1.61182767285144260000	0.02103388319888275932	0.14546880848630142822	0.14672885217504449834
GS002	4.5889137182601683	0.15680793115377574144	0.74362532823181781930	0.39008704351099834389	5.7172554836347409	0.21928223131320277976	2.8203453635498206	1.46658681256442460000
GS003	4.7534016496004461	0.12509547868679662189	0.81047439811507926496	0.39061213615182376856	5.6631758537061164	0.20240963191238971005	2.3735987381394037	1.34347468990831470000
GS007	4.5196011690494027	0.17025086214350299322	0.87874512369869935127	0.45243338702727244350	6.3308835948001043	0.22189806218171442157	2.7894983854492984	1.57144016893595240000
GS010	6.6132584522352222	0.70829017337315198487	0.70071431086752142524	0.34604741092234833546	5.7901771123536664	0.21218466799779227529	1.36320887036522180000	0.86451455987879362171
GS013	5.3764270417398500	0.52505210361939462965	0.60473141464921132675	0.25926718916744532561	4.5900368232496653	0.13524989553572395429	0.86511237013150231255	1.34448889567971540000
GS014	3.2905018499071573	0.28324766975959824168	0.28675111951909541839	0.09650384668106460636	2.0224714010788430	0.04801388688008223866	0.48914907562196024436	0.51024779333776702386
GS015	2.0564438751191707	0.17923687982920560456	0.16634819087101790919	0.10596571021997749259	2.3511353348226289	0.06034661184031843067	0.66194753219480158342	0.58782388125933423903
GS016	1.89959711039424930000	0.17496908817897468308	0.14265661250327336617	0.09565024671672152551	2.1212679670137830	0.07447004685635613852	0.56900700320555782855	0.68436838830347132647
GS017	1.05942504418312870000	0.06612843334731057251	0.10036780843326693711	0.08046286551740950314	1.77603510578189220000	0.11188468089145098947	0.61727914710813409637	0.50505910245207636461
GS018	0.92247915012982403137	0.09075473566406628816	0.12418672494077276181	0.12181778742586541220	2.7201511553922547	0.11596289734482344595	0.72449975484656119567	0.51946717712100021196
GS019	0.64223413011049784817	0.25707242877516763439	0.11331007604504258442	0.10999715561060768820	2.4256758651253294	0.04535370086132091845	0.04016960538727878728	0.20405409859033743878
GS022	0.50092456941382326492	0.60553835301300030016	0.14053404634400228433	0.21733001019954269843	4.6426203285592410	0.15856706830712091941	0.55782073258079041837	2.1828235467768888
GS023	0.76503063911707404758	0.43526028437190907060	0.10504486775861180749	0.16002348312518119764	3.3266675472155269	0.19472334687494927654	1.74953877038804400000	1.45353999434192220000
GS026	1.08769074258961660000	0.34235653929784954525	0.13137824182200956917	0.22108677852002737154	4.3732570311617931	0.19094303450045624600	1.63095294694589980000	1.42295606738119980000
GS027	1.96481191666754400000	0.39688066750904388492	0.17389591453196676785	0.25863389826806023946	5.0757165958029110	0.27424577563664577721	2.3535516734707504	2.2511093189937725
GS028	1.96949250500547150000	0.39754138339945379220	0.17501549714932172949	0.26070551132717473942	5.1195368398464967	0.27643592057078649818	2.3721182708518332	2.2723124185007499
GS029	1.79322500911997470000	0.43205621994940623348	0.29888065673391607044	0.4027161764666013395123695521488241	7.9604421983681664	0.31605743244869373908	3.2594872606978410	2.3059339237293988
GS030	1.15179539363025710000	0.42491942195140380700	0.21990595441660689120	0.28044287216018620973	5.5483428484220731	0.21322835958974437819	3.1127443022049034	1.67096645959483850000
GS033	2.0119064744212594	0.40450689472342480554	0.18870244654835117778	0.28458782954875763146	5.6049085481956228	0.29714615320349742606	2.5760874916325056	2.4757262104463226
GS034	1.79322500911997470000	0.43205621994940623348	0.29888065673391607044	0.4027161764666013395123695521488241	7.9604421983681664	0.31605743244869373908	3.2594872606978410	2.3059339237293988
GS035	1.11558036271790760000	0.31408236458359810690	0.10910216090963329380	0.16248646633619749693	3.2020283401519674	0.19414669769860296872	1.37783974336970370000	1.36220106075580580000
GS037	2.1057555110753581	0.22699465485630566568	0.11666134360150791144	0.39328074019211849279	7.4527518041690785	0.21642176555527081750	2.9325992372058965	1.91317704545939170000
GS038	2.2465470125721762	0.20074979150145782376	0.16228263690988091170	0.36879959039943072961	7.1246210678182738	0.23682508057188281653	3.6544668532516684	2.0828423297518371
GS039	1.82045355653890590000	0.14445592805944362324	0.22408737473394505174	0.27913090227715849602	5.4476584544521178	0.27372780109245222757	3.0911023188264968	2.3785093116182130
GS040	1.59181786189706560000	0.13141903718005749159	0.13779266264496044925	0.20872342944672023571	4.0619538240590425	0.23003397575140938297	2.1772661948722148	1.72203332667571160000
GS041	1.37151024919114750000	0.13308404726474032342	0.10609244110965710365	0.11648904227306948591	2.3144881952735482	0.14989936017814813148	2.1938702138347918	1.41534742495732590000
GS042	0.95887185891451722079	0.15576131701673518782	0.20931258540539531803	0.06256038295240459244	1.31420473556052030000	0.18283752412257372085	2.0419687531370011	1.07096805996002770000
GS043	0.90435464127573851744	0.13181579749672256070	0.19392094199034884644	0.07146296084495290998	1.52818452625587030000	0.12315938921379543574	1.96397190029580490000	0.70515307858820572721
GS044	0.69487988933776217471	0.13224529549975750204	0.15169307129459762768	0.07216878364870322054	1.54599591320170170000	0.13028488598126612764	2.0218694020108912	1.44299850899773870000
GS045	0.58519936016400738744	0.13878265845514989226	0.13769192115558251415	0.09373283560042857095	2.0411812586358078	0.13017659654438192401	1.80482450038694060000	1.61671637858589120000
GS046	0.63707239699672400353	0.11510543651431723383	0.16081281302599408646	0.10818997180885111960	2.3435375755856398	0.11092002852178107545	1.19099231532009270000	0.95056270173210689902
GS047	0.64342596287138561267	0.10848823424545617380	0.15158755845645076815	0.09967751030501344043	2.1939025350578665	0.10774197572595990468	0.74859666690212406861	0.34491435036963755027
GS048a	0.87302013496860773183	0.15984168303782225991	0.11171728793809140908	0.12984862048718208242	2.9132323010704107	0.02921657375220752711	0.29747980374533602337	1.48029927307919320000
GS049	0.87302013496860773183	0.15984168303782225991	0.11171728793809140908	0.12984862048718208242	2.9132323010704107	0.02921657375220752711	0.29747980374533602337	1.48029927307919320000
GS050	0.75745371455750990790	0.19532204331836334253	0.13695895425825633661	0.14018320048054865611	3.1524068611430565	0.03780594790465776656	0.26285572722186087709	1.42723300469719020000
GS051	0.73842602879367680101	0.16337155551538080253	0.13737614256287204926	0.14659891685903557262	3.2890688191294656	0.04478399335260379178	0.21984808804759212229	1.39813996568167800000
GS108a	0.72535630534032700099	0.11878924040654370798	0.08236773419466894841	0.105657541427983552187650404013217467	2.3011184289910905	0.05822935581635674243	0.45411493005292140138	0.36905376137885221110
GS109	0.57579395120340074863	0.17063142539794166922	0.08392406154411621456	0.05622775654479383601	1.22913453399191220000	0.05826604344025616246	0.36359508312090383616	0.89591720713772126180
GS110a	0.52706811093122116584	0.19336859820748371120	0.06398832457423918065	0.07418414843339430549	1.64402566417610920000	0.07960959427104248218	0.13655886592834741186	1.61186657925467940000
GS111	0.65290817953912241449	0.35217465148916545995	0.08641984024446462653	0.08754657980962840766	1.91830349543706470000	0.03766362685508112189	0.15477149040577286636	1.14216782506165030000
GS112a	0.66749240104629315139	0.32429563532509821756	0.06293982455609099607	0.07507428846068930862	1.64927882007974520000	0.06007939191880468201	0.25298856783369768416	0.98510679070388561143
GS113	0.59293823966801640294	0.36374617023913305202	0.05614183337356782963	0.0713608160029442250525567142035511	1.58137182822096240000	0.06242408965853622843	0.24009262606525234745	1.55592279624626230000
GS114	0.62508891943224341318	0.19237551563323102670	0.07385699737063550981	0.10878734990797413482	2.4342702888165791	0.04923650022641185400	0.11232690387139375493	2.2662926056099694
GS115	0.72544968681918982965	0.11378331180561825012	0.13489240240752155597	0.14269601085927915718	3.2292487126429362	0.04412402887591322661	0.26368301605250470616	1.75848185373754780000
GS116	0.92683117169921153517	0.12812582593968818092	0.12651155774246178501	0.11795674444730178552	2.6347451403400395	0.07179558524454035405	0.29406557194962589850	1.67832753771831930000
GS117a	1.03014175591164510000	0.11298136478144874968	0.12354751263699273193	0.10427944391989451072	2.3108808507501282	0.07512832456214601036	0.30107610786522521284	1.63393667869963680000
GS119	1.72511574490911570000	0.06748714804698114905	0.24856509421197108345	0.13109145546895761341	2.7705976327182990	0.07564250047947832607	0.08672684390974604438	0.65209153010629085793
GS120	1.84050161015134590000	0.07955283359713425902	0.25040092942029079967	0.15646494815133516031	3.2016626612376945	0.05657868749615776294	0.04361795571328464506	1.10130642420717770000
GS121	1.87344373141355040000	0.06436237372498897760	0.23130415827728570336	0.16569630397662813143	3.5736245468033084	0.07571097354513092741	0.20475745074688646445	1.80068536194618760000
GS122a	2.0373971333021647	0.05706118459932976085	0.22261858722664619136	0.15467410583272015525	3.2389538823117603	0.08100552310013973813	0.30292832285522393503	1.72703504436641270000
GS123	1.99240268679894040000	0.06471888628850346973	0.18071315542996460403	0.06703958125276033189	1.43170321486491940000	0.12172810238022651887	0.33605587738837826681	1.39426258602455470000
