# Supplementary material for: Quantifying the effect of environment stability on the transcription factor repertoire of marine microbes
Source: Microb Inform Exp. 2011 Sep 7;1:9. doi: 10.1186/2042-5783-1-9 (PMC3372289; doi:10.1186/2042-5783-1-9)
Supplement: Additional file 2 — A zip file containing data and R code for reproducing the analysis in this study. Contents are listed below: Rcode.txt - R code used for the analysis in this publication. Table_S1.csv - Interpolated and measured values for temperature and salinity. Table_S2.csv - Monthly interpolations for GS041. Table_S3.csv - SCG raw counts. Table_S4.csv -Number of sequences per sample. Table_S5.csv - Environmental stability measures. Table_S6.csv - TF model categories (DBD. non-DBD). Table_S7.csv - TF raw counts. Table_S8.csv - Cartesian distance between GOS samples. [file 2042-5783-1-9-S2.ZIP › Table_S6.csv]

model	role
arg_repressor	dbd
bola	dbd
cody	dbd
comk	dbd
crl	dbd
crp	dbd
ctsr	dbd
fe_dep_repress	dbd
flhd	dbd
fmn_bind_2	dbd
fur	dbd
gere	dbd
gntr	dbd
gutm	dbd
hth_1	dbd
hth_10	dbd
hth_3	dbd
hth_5	dbd
hth_6	dbd
hth_8	dbd
hth_arac	dbd
laci	dbd
lexa_dna_bind	dbd
lyttr	dbd
marr	dbd
merr	dbd
metj	dbd
mtlr	dbd
nift	dbd
padr	dbd
pencillinase_r	dbd
rhh_1	dbd
ros_mucr	dbd
rrf2	dbd
rtcr	dbd
sfsa	dbd
tetr_n	dbd
trans_reg_c	dbd
trmb	dbd
trp_repressor	dbd
ada_zn_binding	effector
aldedh	effector
aminotran_1_2	effector
arac_binding	effector
arg_repressor_c	effector
autoind_bind	effector
bpl_c	effector
bpl_lpla_lipb	effector
btad	effector
cnmp_binding	effector
dj-1_pfpi	effector
fe_dep_repr_c	effector
feoa	effector
gaf	effector
lysr_substrate	effector
peptidase_s24	effector
peripla_bp_1	effector
pro_dh	effector
prpr_n	effector
response_reg	effector
rok	effector
sigma54_activat	effector
sis	effector
sugar-bind	effector
tobe	effector
utra	effector
