# Supplementary material for: Quantifying the effect of environment stability on the transcription factor repertoire of marine microbes
Source: Microb Inform Exp. 2011 Sep 7;1:9. doi: 10.1186/2042-5783-1-9 (PMC3372289; doi:10.1186/2042-5783-1-9)
Supplement: Additional file 2 — A zip file containing data and R code for reproducing the analysis in this study. Contents are listed below: Rcode.txt - R code used for the analysis in this publication. Table_S1.csv - Interpolated and measured values for temperature and salinity. Table_S2.csv - Monthly interpolations for GS041. Table_S3.csv - SCG raw counts. Table_S4.csv -Number of sequences per sample. Table_S5.csv - Environmental stability measures. Table_S6.csv - TF model categories (DBD. non-DBD). Table_S7.csv - TF raw counts. Table_S8.csv - Cartesian distance between GOS samples. [file 2042-5783-1-9-S2.ZIP › Table_S7.csv]

sample	ada_zn_binding	aldedh	aminotran_1_2	arac_binding	arg_repressor	arg_repressor_c	autoind_bind	bola	bpl_c	bpl_lpla_lipb	btad	cnmp_binding	cody	comk	crl	crp	DJ-1_PfpI	fe_dep_repr_c	fe_dep_repress	feoa	flhd	fmn_bind_2	fur	gaf	gere	gntr	gutm	hth_1	hth_10	hth_3	hth_5	hth_6	hth_8	hth_arac	laci	lexa_dna_bind	lysr_substrate	lyttr	marr	merr	metj	mtlr	nift	padr	pencillinase_r	peptidase_s24	peripla_bp_1	pro_dh	prpr_n
GS000a	66	4291	3446	785	40	42	144	296	65	315	37	507	0	0	10	158	880	21	121	25	150	71	419	491	1597	1972	11	8301	7	1612	561	272	1316	3501	511	173	10102	93	1477	966	28	5	0	188	52	581	1083	171	35
GS000b	5	1840	1786	62	8	9	0	271	20	303	1	137	0	0	0	15	102	31	36	2	0	6	376	84	68	81	2	335	0	278	49	22	297	94	57	149	402	16	175	142	1	0	0	15	9	464	110	64	0
GS000c	1	1852	1989	109	7	7	0	230	43	380	7	225	0	0	0	26	97	55	56	14	1	2	364	79	68	82	3	215	6	312	76	10	285	53	59	134	255	6	246	157	1	0	0	24	8	450	114	126	0
GS000d	1	1633	1881	60	5	4	1	253	23	334	1	176	0	0	0	26	85	39	35	6	0	4	423	68	58	91	5	220	0	233	48	9	271	31	46	122	269	2	201	107	0	0	0	10	4	468	99	66	0
GS001c	1	484	525	12	4	6	0	83	2	94	0	34	0	0	0	2	31	16	16	5	0	1	127	18	17	39	2	83	0	76	13	6	89	35	10	33	94	2	51	36	0	0	0	6	0	133	31	20	0
GS002	0	562	512	34	3	3	2	72	5	98	2	26	0	0	0	1	39	10	12	5	0	2	105	21	24	46	2	127	0	112	12	17	103	34	25	60	159	11	51	39	0	0	0	6	2	140	38	11	0
GS003	0	352	269	17	1	0	2	31	6	43	1	20	0	0	0	2	30	12	13	10	0	0	56	11	28	50	1	81	0	81	14	8	62	37	11	13	97	16	61	36	0	0	0	7	0	55	21	13	0
GS004	3	305	252	19	0	0	0	40	4	44	2	26	0	0	0	2	27	2	7	11	0	0	52	13	18	26	0	76	0	67	19	4	57	35	13	16	77	6	26	17	0	0	0	5	1	49	21	9	0
GS005	5	275	242	22	0	0	5	33	2	29	0	30	0	0	0	17	16	4	15	9	0	3	49	19	26	53	0	79	0	100	32	11	60	54	21	22	95	15	55	42	0	0	0	4	2	47	29	8	0
GS006	0	385	339	18	2	2	1	46	6	53	0	16	0	0	0	0	21	6	5	14	0	0	72	13	15	37	2	73	5	81	19	6	66	16	24	16	93	7	42	26	0	0	0	3	0	61	29	18	0
GS007	1	311	254	8	0	1	0	23	9	45	0	17	0	0	0	10	20	10	8	6	0	0	55	12	13	34	2	66	1	55	13	7	34	34	26	18	73	6	47	25	0	0	0	1	1	30	37	11	0
GS008	5	657	637	63	1	1	9	60	16	93	5	117	0	0	0	25	53	18	29	8	1	6	102	57	83	179	6	249	2	204	77	23	152	126	62	25	309	24	162	91	0	0	0	7	9	91	96	33	0
GS009	2	388	448	33	3	2	0	38	9	60	2	40	0	0	0	6	21	23	25	2	0	0	72	15	24	44	4	132	1	106	31	12	75	26	23	15	155	13	80	55	0	0	0	4	0	93	27	21	0
GS010	1	434	384	12	10	8	0	51	2	60	0	29	0	0	0	7	27	8	12	5	0	1	103	12	23	38	5	117	4	96	14	7	66	25	16	26	122	12	69	45	0	0	0	7	4	87	27	28	0
GS011	4	696	652	26	20	18	1	64	19	103	6	79	0	0	0	32	43	19	21	12	1	8	118	18	151	120	2	145	0	140	54	7	93	54	43	58	169	7	129	149	0	0	0	29	4	160	70	26	0
GS012	1	676	682	24	23	27	0	47	28	109	3	74	0	0	0	28	36	18	18	15	0	4	143	18	142	82	3	116	5	221	73	4	77	51	63	38	128	5	131	130	0	0	0	24	12	130	87	23	1
GS013	4	623	605	46	8	6	1	59	9	84	3	79	0	0	0	11	41	16	26	13	0	6	95	42	67	120	1	212	4	166	47	14	109	84	51	59	218	25	93	73	0	0	0	13	5	111	67	18	0
GS014	0	675	743	32	10	10	0	66	6	115	0	56	0	0	0	6	40	23	30	8	0	0	152	24	17	64	2	126	7	126	37	6	118	22	25	27	164	6	103	53	0	0	0	5	2	128	56	24	0
GS015	0	512	702	19	11	8	0	90	11	156	0	83	0	0	0	30	46	13	13	4	0	2	138	33	43	30	6	106	6	84	43	7	90	22	13	65	116	0	77	60	0	0	0	9	0	209	29	30	0
GS016	0	493	620	27	7	7	0	88	10	122	0	60	0	0	0	26	36	33	31	10	0	1	152	48	35	38	3	91	11	108	50	6	97	21	17	40	100	2	92	49	0	0	0	15	2	150	46	27	0
GS017	1	1037	1426	40	21	20	0	148	13	253	4	149	0	0	0	55	92	40	39	10	0	2	320	78	71	94	5	175	7	176	74	11	196	42	28	104	216	1	142	102	0	0	0	15	4	391	74	56	1
GS018	2	611	784	13	6	8	1	105	5	137	2	89	0	0	0	39	43	19	29	6	1	4	215	35	35	58	1	109	8	122	37	8	116	15	26	70	122	2	88	62	0	0	0	5	2	236	44	24	0
GS019	2	546	735	23	8	10	1	117	4	121	3	103	0	0	0	23	49	16	17	8	0	0	168	30	39	47	0	115	4	110	27	4	108	22	31	57	121	6	66	56	0	0	0	5	2	206	47	27	0
GS021	4	639	706	16	11	16	0	90	7	112	0	80	0	0	0	8	47	24	35	9	0	2	159	45	47	92	3	157	5	126	61	14	134	49	42	46	192	7	124	74	0	0	0	11	2	173	59	32	1
GS022	0	582	721	23	22	26	0	72	7	114	1	57	0	0	0	8	43	26	29	5	0	2	167	33	24	45	5	97	9	90	32	2	94	17	20	51	106	2	90	44	0	0	0	11	4	162	51	28	0
GS023	1	571	789	11	13	13	0	92	6	121	1	80	0	0	0	25	44	21	26	5	0	6	190	43	34	44	1	128	10	98	34	3	99	30	19	50	143	4	110	82	0	0	0	10	0	216	45	19	1
GS026	3	435	665	12	4	4	1	88	3	123	3	50	0	0	0	14	46	15	21	6	0	0	141	40	41	43	0	98	2	88	20	4	94	27	15	41	129	3	62	55	0	0	0	9	3	159	40	10	0
GS027	2	1208	1312	47	7	6	0	143	15	238	4	142	0	0	0	32	79	36	46	7	0	2	270	54	85	97	1	223	12	240	69	17	202	78	49	113	271	14	212	75	0	0	0	7	5	332	97	51	0
GS028	0	1059	1108	36	8	13	0	124	20	173	1	66	0	0	0	6	73	28	37	9	0	3	244	33	43	69	9	177	25	168	60	16	220	54	40	76	211	12	158	88	0	0	0	13	1	258	68	60	0
GS029	0	724	829	15	1	2	0	97	12	140	1	60	0	0	0	5	47	16	21	8	0	2	198	20	27	41	3	135	5	152	27	10	125	35	36	45	152	7	122	72	0	0	0	4	2	207	59	39	0
GS030	2	2297	2208	90	16	16	0	284	41	413	4	159	0	1	0	22	120	40	56	11	0	6	554	65	91	121	3	361	2	393	52	44	446	133	107	177	415	19	303	175	0	0	0	10	0	641	212	88	2
GS031	0	2771	2724	175	23	23	1	365	42	448	5	174	0	0	0	25	146	60	74	22	2	2	617	84	76	144	19	357	15	490	97	31	461	80	70	206	416	15	340	226	0	0	0	19	1	709	133	142	1
GS032	4	513	651	58	4	3	4	65	6	86	6	123	0	0	0	27	45	24	31	12	0	5	133	81	122	113	2	235	6	344	144	23	184	143	52	56	278	27	192	90	0	2	2	27	14	176	66	52	3
GS033	8	2809	3273	339	34	35	43	269	184	565	38	807	0	0	0	244	203	147	278	110	0	22	525	478	1137	1061	0	1384	28	1817	672	146	802	569	366	269	1521	101	1008	775	0	0	2	78	40	648	482	179	0
GS034	1	676	739	18	8	10	0	96	8	136	0	94	0	0	0	36	39	17	15	0	0	0	158	36	58	67	4	139	7	105	40	7	103	35	23	53	149	7	74	60	0	0	0	6	0	205	54	23	0
GS035	0	784	882	50	5	4	0	110	12	149	5	76	0	0	0	14	35	34	34	6	0	0	162	23	43	66	0	129	11	174	36	9	144	49	47	42	157	12	148	85	0	0	0	16	0	195	88	43	0
GS036	0	354	404	9	6	7	0	64	3	75	1	24	0	0	0	4	30	16	15	0	0	0	98	15	23	20	4	82	19	87	43	2	74	15	12	34	78	4	88	39	0	0	0	5	0	113	20	26	0
GS037	2	366	397	17	3	0	0	38	6	46	0	25	0	0	0	2	21	13	11	0	0	0	78	7	14	35	0	59	7	62	31	2	77	19	22	29	63	7	71	38	0	0	0	3	0	94	26	15	0
GS047	0	388	390	9	2	2	2	47	8	66	0	28	0	0	0	2	25	11	11	2	0	0	56	9	21	26	2	45	4	45	21	3	51	9	7	30	73	1	54	33	0	0	0	3	1	89	24	13	0
GS048a	3	399	445	25	0	1	4	51	7	76	2	70	1	0	0	12	29	3	9	4	3	3	94	38	58	54	1	113	4	106	40	2	92	53	16	37	142	14	70	55	0	0	0	10	5	102	34	12	0
GS049	3	379	567	4	11	6	0	64	2	86	1	56	0	0	0	19	28	10	12	2	0	0	114	28	29	24	1	62	0	61	10	2	74	20	6	38	83	2	39	34	0	0	0	1	0	148	34	11	0
GS051	1	561	703	23	24	22	0	68	3	111	0	33	0	0	0	6	49	33	30	2	0	0	186	24	20	68	3	112	20	128	46	9	112	39	24	67	132	2	111	59	1	0	0	12	1	195	39	21	0
GS108a	2	241	287	6	1	0	1	29	3	37	3	19	0	0	0	4	15	5	4	7	0	0	52	12	19	27	0	57	3	49	21	1	29	22	9	23	66	4	46	33	0	0	0	2	1	73	13	6	0
GS109	0	251	341	7	1	1	0	36	2	81	1	33	0	0	0	20	19	9	9	2	0	1	82	20	24	19	2	52	1	39	9	2	49	9	8	33	61	0	25	34	0	0	0	1	2	90	18	3	0
GS110a	0	406	465	10	13	12	0	66	3	85	1	33	0	0	0	13	23	11	13	2	0	0	104	25	14	19	1	41	5	61	15	2	68	10	11	37	64	1	45	37	0	0	0	2	1	142	34	13	0
GS111	0	266	336	7	3	2	0	46	4	60	2	32	0	0	0	7	11	15	12	1	0	0	82	17	9	13	2	38	5	49	15	7	51	6	11	25	53	1	46	26	0	0	0	6	2	91	21	8	0
GS112a	0	469	523	6	3	6	0	59	1	89	2	46	0	0	0	10	23	17	15	3	0	0	124	32	21	32	0	54	5	60	25	1	60	12	13	43	70	2	50	46	0	0	0	4	0	146	34	10	0
GS113	1	560	622	10	3	4	1	89	5	103	0	55	0	0	0	5	32	26	30	5	0	2	124	22	35	39	1	86	2	90	17	7	76	18	18	39	105	3	60	46	0	0	0	4	1	153	38	20	0
GS114	1	1361	1746	34	18	24	1	217	17	290	4	174	0	0	0	52	99	35	35	7	0	5	435	86	67	87	4	171	9	237	60	9	214	38	35	118	222	3	164	129	0	0	0	19	3	478	106	29	0
GS115	0	234	347	12	4	5	0	42	2	55	1	35	0	0	0	15	17	5	7	1	0	3	71	20	19	17	1	50	2	46	9	5	42	6	12	18	52	1	27	19	0	0	0	3	0	99	18	8	0
GS116	0	287	340	7	2	2	0	50	0	54	0	40	0	0	0	5	22	9	9	3	0	1	85	10	15	21	1	44	4	48	12	0	63	14	8	21	49	0	43	20	0	0	0	4	0	74	18	13	0
GS117a	2	1539	1815	46	36	33	1	208	8	311	3	115	0	0	0	13	106	43	60	9	0	1	355	69	45	119	10	223	35	252	77	15	240	58	64	136	247	9	221	146	0	0	0	18	2	440	120	58	0
GS119	0	307	374	7	5	4	0	41	6	57	0	34	0	0	0	18	30	11	12	1	0	1	87	20	17	16	1	53	0	43	6	2	45	10	6	28	54	1	40	21	0	0	0	1	0	98	18	6	0
GS120	0	182	246	6	1	2	0	36	0	47	0	24	0	0	0	3	14	3	4	2	0	0	56	13	14	16	0	25	1	32	4	0	43	3	5	14	34	0	13	11	0	0	0	1	0	59	11	3	0
GS121	2	601	691	9	7	6	0	102	4	121	0	55	0	0	0	20	31	13	18	6	0	2	159	43	28	34	0	74	5	95	21	7	102	14	10	47	93	2	64	48	0	0	0	3	0	202	40	15	0
GS122a	0	427	522	21	3	3	0	63	4	80	1	52	0	0	0	15	24	3	3	0	0	0	128	22	31	25	0	51	1	75	17	1	71	10	14	41	64	4	46	42	0	0	0	3	1	141	31	8	0
GS123	1	574	613	28	5	5	0	105	5	103	3	53	0	0	0	8	35	14	17	4	0	3	158	27	34	33	4	90	4	94	14	4	92	19	19	47	106	2	60	47	0	0	0	9	0	159	34	14	0
GS148	1	485	560	16	9	8	0	70	6	91	0	56	0	0	0	10	27	18	18	12	0	1	118	19	33	36	3	88	4	91	24	6	82	31	16	38	103	3	58	46	0	0	0	8	2	139	34	20	0
GS149	1	575	531	11	7	6	2	82	8	113	1	60	0	0	0	13	37	8	15	1	0	3	135	31	34	37	3	89	1	94	15	10	90	42	16	32	109	5	61	43	0	0	0	4	1	153	31	15	0
[truncated: 17 more columns]
