# Supplementary material for: Quantifying the effect of environment stability on the transcription factor repertoire of marine microbes
Source: Microb Inform Exp. 2011 Sep 7;1:9. doi: 10.1186/2042-5783-1-9 (PMC3372289; doi:10.1186/2042-5783-1-9)
Supplement: Additional file 2 — A zip file containing data and R code for reproducing the analysis in this study. Contents are listed below: Rcode.txt - R code used for the analysis in this publication. Table_S1.csv - Interpolated and measured values for temperature and salinity. Table_S2.csv - Monthly interpolations for GS041. Table_S3.csv - SCG raw counts. Table_S4.csv -Number of sequences per sample. Table_S5.csv - Environmental stability measures. Table_S6.csv - TF model categories (DBD. non-DBD). Table_S7.csv - TF raw counts. Table_S8.csv - Cartesian distance between GOS samples. [file 2042-5783-1-9-S2.ZIP › Table_S8.csv]

sample_one	sample_two	distance
GS000a	GS000a	40027.6283714879
GS000a	GS000b	40027.6283714879
GS000a	GS000c	97948.1470864683
GS000a	GS000d	40027.6283714879
GS000a	GS001a	110928.444718063
GS000a	GS001b	110928.444718063
GS000a	GS001c	110928.444718063
GS000a	GS002	1271437.60761578
GS000a	GS003	1292032.48948814
GS000a	GS004	1419356.30792864
GS000a	GS005	1480793.17408695
GS000a	GS006	1529776.63750396
GS000a	GS007	1386526.68766424
GS000a	GS008	1304360.64901962
GS000a	GS009	1279639.42409962
GS000a	GS010	1288467.55224404
GS000a	GS011	1376878.56667913
GS000a	GS012	1411638.08894195
GS000a	GS013	1178411.1742217
GS000a	GS014	1451735.40269794
GS000a	GS015	2025426.89161636
GS000a	GS016	2156790.86987237
GS000a	GS017	2454472.43317839
GS000a	GS018	2482853.77172394
GS000a	GS019	2836173.28466857
GS000a	GS020	2955845.52182004
GS000a	GS021	3045893.49688417
GS000a	GS022	3386617.47759411
GS000a	GS023	3696794.98170994
GS000a	GS025	3739417.51456702
GS000a	GS026	4332579.30666393
GS000a	GS027	4561998.53402974
GS000a	GS028	4555418.6604543
GS000a	GS029	4498188.85768744
GS000a	GS030	4510197.26739134
GS000a	GS031	4561747.03011354
GS000a	GS032	4548698.54893685
GS000a	GS033	4563511.6209049
GS000a	GS034	4477921.7060666
GS000a	GS035	4425716.74707268
GS000a	GS036	4506521.95305686
GS000a	GS037	4938603.36586611
GS000a	GS038	5193095.29095942
GS000a	GS039	5517766.87748446
GS000a	GS040	5894543.58531162
GS000a	GS041	6291411.48155416
GS000a	GS042	6988129.69000496
GS000a	GS043	7390794.94869437
GS000a	GS044	7774355.35928744
GS000a	GS045	8123939.86706805
GS000a	GS046	8490665.6262055
GS000a	GS047	8881705.31013869
GS000a	GS048a	10625760.9969719
GS000a	GS048b	10625760.9969719
GS000a	GS049	10623248.3998262
GS000a	GS050	10354494.4138056
GS000a	GS051	10274493.1172052
GS000a	GS108a	17115353.6507546
GS000a	GS108b	17115353.6507546
GS000a	GS109	16672019.3945036
GS000a	GS110a	16342462.193525
GS000a	GS110b	16342462.193525
GS000a	GS111	15946447.3084044
GS000a	GS112a	15548313.7511296
GS000a	GS112b	15548313.7511296
GS000a	GS113	15098003.8670528
GS000a	GS114	13959223.5498059
GS000a	GS115	13532903.0459841
GS000a	GS116	13191248.5057535
GS000a	GS117a	13066734.9319367
GS000a	GS117b	13066734.9319367
GS000a	GS119	13738432.455944
GS000a	GS120	13653617.8155595
GS000a	GS121	13157209.3623442
GS000a	GS122a	12971541.1300392
GS000a	GS122b	12971541.1300392
GS000a	GS123	12699229.2359955
GS000a	GS148	11608788.2609369
GS000a	GS149	11607705.1215985
GS000a	MOVE858	1362148.99432532
GS000b	GS000a	40027.6283714879
GS000b	GS000b	40027.6283714879
GS000b	GS000c	97948.1470864683
GS000b	GS000d	40027.6283714879
GS000b	GS001a	110928.444718063
GS000b	GS001b	110928.444718063
GS000b	GS001c	110928.444718063
GS000b	GS002	1271437.60761578
GS000b	GS003	1292032.48948814
GS000b	GS004	1419356.30792864
GS000b	GS005	1480793.17408695
GS000b	GS006	1529776.63750396
GS000b	GS007	1386526.68766424
GS000b	GS008	1304360.64901962
GS000b	GS009	1279639.42409962
GS000b	GS010	1288467.55224404
GS000b	GS011	1376878.56667913
GS000b	GS012	1411638.08894195
GS000b	GS013	1178411.1742217
GS000b	GS014	1451735.40269794
GS000b	GS015	2025426.89161636
GS000b	GS016	2156790.86987237
GS000b	GS017	2454472.43317839
GS000b	GS018	2482853.77172394
GS000b	GS019	2836173.28466857
GS000b	GS020	2955845.52182004
GS000b	GS021	3045893.49688417
GS000b	GS022	3386617.47759411
GS000b	GS023	3696794.98170994
GS000b	GS025	3739417.51456702
GS000b	GS026	4332579.30666393
GS000b	GS027	4561998.53402974
GS000b	GS028	4555418.6604543
GS000b	GS029	4498188.85768744
GS000b	GS030	4510197.26739134
GS000b	GS031	4561747.03011354
GS000b	GS032	4548698.54893685
GS000b	GS033	4563511.6209049
GS000b	GS034	4477921.7060666
GS000b	GS035	4425716.74707268
GS000b	GS036	4506521.95305686
GS000b	GS037	4938603.36586611
GS000b	GS038	5193095.29095942
GS000b	GS039	5517766.87748446
GS000b	GS040	5894543.58531162
GS000b	GS041	6291411.48155416
GS000b	GS042	6988129.69000496
GS000b	GS043	7390794.94869437
GS000b	GS044	7774355.35928744
GS000b	GS045	8123939.86706805
GS000b	GS046	8490665.6262055
GS000b	GS047	8881705.31013869
GS000b	GS048a	10625760.9969719
GS000b	GS048b	10625760.9969719
GS000b	GS049	10623248.3998262
GS000b	GS050	10354494.4138056
GS000b	GS051	10274493.1172052
GS000b	GS108a	17115353.6507546
GS000b	GS108b	17115353.6507546
GS000b	GS109	16672019.3945036
GS000b	GS110a	16342462.193525
GS000b	GS110b	16342462.193525
GS000b	GS111	15946447.3084044
GS000b	GS112a	15548313.7511296
GS000b	GS112b	15548313.7511296
GS000b	GS113	15098003.8670528
GS000b	GS114	13959223.5498059
GS000b	GS115	13532903.0459841
GS000b	GS116	13191248.5057535
GS000b	GS117a	13066734.9319367
GS000b	GS117b	13066734.9319367
GS000b	GS119	13738432.455944
GS000b	GS120	13653617.8155595
GS000b	GS121	13157209.3623442
GS000b	GS122a	12971541.1300392
GS000b	GS122b	12971541.1300392
GS000b	GS123	12699229.2359955
GS000b	GS148	11608788.2609369
GS000b	GS149	11607705.1215985
GS000b	MOVE858	1362148.99432532
GS000c	GS000a	97948.1470864683
GS000c	GS000b	97948.1470864683
GS000c	GS000c	0
GS000c	GS000d	81100.9725425429
GS000c	GS001a	46208.7090208116
GS000c	GS001b	46208.7090208116
GS000c	GS001c	46208.7090208116
GS000c	GS002	1181205.72063711
GS000c	GS003	1200952.88534374
GS000c	GS004	1328213.04057326
GS000c	GS005	1389663.15370828
GS000c	GS006	1438398.58696372
GS000c	GS007	1295737.37534893
GS000c	GS008	1222212.80503459
GS000c	GS009	1198898.43213118
GS000c	GS010	1223283.91239212
GS000c	GS011	1311654.71668596
GS000c	GS012	1350703.60925842
GS000c	GS013	1132324.8590895
GS000c	GS014	1435262.44467146
GS000c	GS015	2049792.97368299
GS000c	GS016	2179928.3933005
GS000c	GS017	2488654.34010763
GS000c	GS018	2527913.54561214
GS000c	GS019	2903474.62848263
GS000c	GS020	3025882.61172367
GS000c	GS021	3117328.22212897
GS000c	GS022	3454116.17177814
GS000c	GS023	3759032.85194473
GS000c	GS025	3800888.21583432
GS000c	GS026	4394015.88761189
GS000c	GS027	4625822.10550476
GS000c	GS028	4619387.53051616
GS000c	GS029	4560402.06939215
GS000c	GS030	4570759.6373629
GS000c	GS031	4622899.34820511
GS000c	GS032	4610985.1848936
GS000c	GS033	4627338.19447984
GS000c	GS034	4541118.32261071
GS000c	GS035	4484759.73874132
GS000c	GS036	4568026.61740824
GS000c	GS037	4996871.74260033
GS000c	GS038	5248247.14480652
GS000c	GS039	5569250.93651593
GS000c	GS040	5942825.41997523
GS000c	GS041	6337136.16234677
GS000c	GS042	7027123.07553034
GS000c	GS043	7426064.90915426
GS000c	GS044	7806775.04148348
GS000c	GS045	8153756.80762707
GS000c	GS046	8517750.96519615
GS000c	GS047	8905971.53699446
GS000c	GS048a	10647635.1427218
GS000c	GS048b	10647635.1427218
GS000c	GS049	10645102.8194698
GS000c	GS050	10374722.3155105
GS000c	GS051	10295173.3283393
GS000c	GS108a	17055237.1931078
GS000c	GS108b	17055237.1931078
GS000c	GS109	16619340.984021
GS000c	GS110a	16295576.9854777
GS000c	GS110b	16295576.9854777
GS000c	GS111	15904742.082315
GS000c	GS112a	15510423.4833986
GS000c	GS112b	15510423.4833986
GS000c	GS113	15063194.6439767
GS000c	GS114	13934909.9458295
GS000c	GS115	13512849.7742249
GS000c	GS116	13174887.5787229
GS000c	GS117a	13051646.9495144
GS000c	GS117b	13051646.9495144
GS000c	GS119	13756044.3154907
GS000c	GS120	13677475.3333055
GS000c	GS121	13190526.5098337
GS000c	GS122a	13008757.1155282
GS000c	GS122b	13008757.1155282
GS000c	GS123	12740659.4831619
GS000c	GS148	11611005.4518382
GS000c	GS149	11609551.7558556
GS000c	MOVE858	1305196.01016053
GS000d	GS000a	40027.6283714879
GS000d	GS000b	40027.6283714879
GS000d	GS000c	81100.9725425429
GS000d	GS000d	0
GS000d	GS001a	110645.14963085
GS000d	GS001b	110645.14963085
GS000d	GS001c	110645.14963085
GS000d	GS002	1259349.67303177
GS000d	GS003	1277276.66628577
GS000d	GS004	1398784.33685093
GS000d	GS005	1460238.03932976
GS000d	GS006	1511627.70298946
GS000d	GS007	1372737.92864606
GS000d	GS008	1303298.94161002
GS000d	GS009	1279883.57269601
GS000d	GS010	1299741.76574694
GS000d	GS011	1388171.67129311
GS000d	GS012	1425350.9898695
GS000d	GS013	1199055.1562682
GS000d	GS014	1482845.11710238
GS000d	GS015	2064491.22636494
GS000d	GS016	2195741.22768187
GS000d	GS017	2494294.68919126
GS000d	GS018	2522859.77337253
GS000d	GS019	2873732.32766602
GS000d	GS020	2992713.32919588
GS000d	GS021	3082358.74134428
GS000d	GS022	3424106.22750844
GS000d	GS023	3735313.57690824
GS000d	GS025	3778058.70094038
GS000d	GS026	4371211.62863542
GS000d	GS027	4600218.23515657
GS000d	GS028	4593611.52066
GS000d	GS029	4536692.19232153
GS000d	GS030	4548959.46873618
GS000d	GS031	4600419.01771775
GS000d	GS032	4587188.63322021
GS000d	GS033	4601730.7351506
GS000d	GS034	4516256.69768474
GS000d	GS035	4464693.61838534
GS000d	GS036	4545139.95805721
GS000d	GS037	4977671.57985715
GS000d	GS038	5232506.20210242
GS000d	GS039	5557475.65024109
GS000d	GS040	5934427.93909091
GS000d	GS041	6331384.42753898
GS000d	GS042	7028138.55317045
GS000d	GS043	7430709.99503867
GS000d	GS044	7814148.27051843
GS000d	GS045	8163584.68972069
GS000d	GS046	8530118.78380438
GS000d	GS047	8920923.04365839
GS000d	GS048a	10664763.5726024
GS000d	GS048b	10664763.5726024
GS000d	GS049	10662248.9392634
GS000d	GS050	10393319.9563843
GS000d	GS051	10313367.0053794
GS000d	GS108a	17076483.1701155
GS000d	GS108b	17076483.1701155
GS000d	GS109	16632368.802007
GS000d	GS110a	16302510.9736707
GS000d	GS110b	16302510.9736707
GS000d	GS111	15906419.8138369
GS000d	GS112a	15508332.9585094
GS000d	GS112b	15508332.9585094
GS000d	GS113	15058118.7874776
GS000d	GS114	13920031.1201396
GS000d	GS115	13494142.7950574
GS000d	GS116	13152929.9030868
GS000d	GS117a	13028582.5368283
GS000d	GS117b	13028582.5368283
GS000d	GS119	13707045.3192695
GS000d	GS120	13624052.1262878
GS000d	GS121	13130745.9067268
GS000d	GS122a	12946492.1481816
GS000d	GS122b	12946492.1481816
GS000d	GS123	12675803.4720984
GS000d	GS148	11573593.1684199
GS000d	GS149	11572432.6355302
GS000d	MOVE858	1377906.88818798
GS001a	GS000a	110928.444718063
GS001a	GS000b	110928.444718063
GS001a	GS000c	46208.7090208116
GS001a	GS000d	110645.14963085
GS001a	GS001a	0
GS001a	GS001b	0
GS001a	GS001c	0
GS001a	GS002	1172408.53669068
GS001a	GS003	1195631.4282715
GS001a	GS004	1330828.17800476
GS001a	GS005	1392207.77781263
GS001a	GS006	1437539.95836954
GS001a	GS007	1289104.08389745
GS001a	GS008	1200319.58271707
GS001a	GS009	1175576.29918092
GS001a	GS010	1189234.16105612
GS001a	GS011	1277671.61362204
GS001a	GS012	1314716.30540292
GS001a	GS013	1091028.0528753
GS001a	GS014	1389365.20736476
GS001a	GS015	2006083.84154807
GS001a	GS016	2135990.36965357
GS001a	GS017	2446845.75732702
GS001a	GS018	2489075.35790921
GS001a	GS019	2874165.18355064
GS001a	GS020	2998209.58273131
GS001a	GS021	3090545.58910682
GS001a	GS022	3424814.05726369
GS001a	GS023	3726844.73416555
GS001a	GS025	3768316.06589966
GS001a	GS026	4361358.75209425
GS001a	GS027	4594344.0490117
GS001a	GS028	4587985.97517044
GS001a	GS029	4528110.50363953
GS001a	GS030	4537665.16052232
GS001a	GS031	4590082.23329658
GS001a	GS032	4578725.33517172
GS001a	GS033	4595861.55696363
GS001a	GS034	4509324.73479501
GS001a	GS035	4450967.5643489
GS001a	GS036	4535385.50535377
GS001a	GS037	4962686.89725814
GS001a	GS038	5212716.02350089
GS001a	GS039	5532274.72336892
GS001a	GS040	5904695.84210009
GS001a	GS041	6298151.81169874
GS001a	GS042	6986176.89497657
GS001a	GS043	7384187.60873244
GS001a	GS044	7764252.04531751
GS001a	GS045	8110694.61029848
GS001a	GS046	8474172.76229266
GS001a	GS047	8861912.43810927
GS001a	GS048a	10603185.5846559
GS001a	GS048b	10603185.5846559
GS001a	GS049	10600650.4823327
GS001a	GS050	10330049.6420799
GS001a	GS051	10250562.729808
GS001a	GS108a	17088325.0033175
GS001a	GS108b	17088325.0033175
GS001a	GS109	16655671.2970972
GS001a	GS110a	16334009.3443905
GS001a	GS110b	16334009.3443905
GS001a	GS111	15944798.7803389
GS001a	GS112a	15551538.1041883
GS001a	GS112b	15551538.1041883
GS001a	GS113	15105085.1365833
GS001a	GS114	13978900.6757264
GS001a	GS115	13557481.6824463
GS001a	GS116	13219982.9443998
GS001a	GS117a	13096882.9712528
GS001a	GS117b	13096882.9712528
GS001a	GS119	13801696.5814291
GS001a	GS120	13722507.1979365
GS001a	GS121	13234140.0956996
GS001a	GS122a	13051608.034151
GS001a	GS122b	13051608.034151
GS001a	GS123	12782557.3630594
GS001a	GS148	11657210.6289262
GS001a	GS149	11655754.2209011
GS001a	MOVE858	1267543.88901689
GS001b	GS000a	110928.444718063
GS001b	GS000b	110928.444718063
GS001b	GS000c	46208.7090208116
GS001b	GS000d	110645.14963085
GS001b	GS001a	0
GS001b	GS001b	0
GS001b	GS001c	0
GS001b	GS002	1172408.53669068
GS001b	GS003	1195631.4282715
GS001b	GS004	1330828.17800476
GS001b	GS005	1392207.77781263
GS001b	GS006	1437539.95836954
GS001b	GS007	1289104.08389745
GS001b	GS008	1200319.58271707
GS001b	GS009	1175576.29918092
GS001b	GS010	1189234.16105612
GS001b	GS011	1277671.61362204
GS001b	GS012	1314716.30540292
GS001b	GS013	1091028.0528753
GS001b	GS014	1389365.20736476
GS001b	GS015	2006083.84154807
GS001b	GS016	2135990.36965357
GS001b	GS017	2446845.75732702
GS001b	GS018	2489075.35790921
GS001b	GS019	2874165.18355064
GS001b	GS020	2998209.58273131
GS001b	GS021	3090545.58910682
GS001b	GS022	3424814.05726369
GS001b	GS023	3726844.73416555
GS001b	GS025	3768316.06589966
GS001b	GS026	4361358.75209425
GS001b	GS027	4594344.0490117
GS001b	GS028	4587985.97517044
GS001b	GS029	4528110.50363953
GS001b	GS030	4537665.16052232
GS001b	GS031	4590082.23329658
GS001b	GS032	4578725.33517172
GS001b	GS033	4595861.55696363
GS001b	GS034	4509324.73479501
GS001b	GS035	4450967.5643489
GS001b	GS036	4535385.50535377
GS001b	GS037	4962686.89725814
GS001b	GS038	5212716.02350089
GS001b	GS039	5532274.72336892
GS001b	GS040	5904695.84210009
GS001b	GS041	6298151.81169874
GS001b	GS042	6986176.89497657
GS001b	GS043	7384187.60873244
GS001b	GS044	7764252.04531751
GS001b	GS045	8110694.61029848
GS001b	GS046	8474172.76229266
GS001b	GS047	8861912.43810927
GS001b	GS048a	10603185.5846559
GS001b	GS048b	10603185.5846559
GS001b	GS049	10600650.4823327
GS001b	GS050	10330049.6420799
GS001b	GS051	10250562.729808
GS001b	GS108a	17088325.0033175
GS001b	GS108b	17088325.0033175
GS001b	GS109	16655671.2970972
GS001b	GS110a	16334009.3443905
GS001b	GS110b	16334009.3443905
GS001b	GS111	15944798.7803389
GS001b	GS112a	15551538.1041883
GS001b	GS112b	15551538.1041883
GS001b	GS113	15105085.1365833
GS001b	GS114	13978900.6757264
GS001b	GS115	13557481.6824463
GS001b	GS116	13219982.9443998
GS001b	GS117a	13096882.9712528
GS001b	GS117b	13096882.9712528
GS001b	GS119	13801696.5814291
GS001b	GS120	13722507.1979365
GS001b	GS121	13234140.0956996
GS001b	GS122a	13051608.034151
GS001b	GS122b	13051608.034151
GS001b	GS123	12782557.3630594
GS001b	GS148	11657210.6289262
GS001b	GS149	11655754.2209011
GS001b	MOVE858	1267543.88901689
GS001c	GS000a	110928.444718063
GS001c	GS000b	110928.444718063
GS001c	GS000c	46208.7090208116
GS001c	GS000d	110645.14963085
GS001c	GS001a	0
GS001c	GS001b	0
GS001c	GS001c	0
GS001c	GS002	1172408.53669068
GS001c	GS003	1195631.4282715
GS001c	GS004	1330828.17800476
GS001c	GS005	1392207.77781263
GS001c	GS006	1437539.95836954
GS001c	GS007	1289104.08389745
GS001c	GS008	1200319.58271707
GS001c	GS009	1175576.29918092
GS001c	GS010	1189234.16105612
GS001c	GS011	1277671.61362204
GS001c	GS012	1314716.30540292
GS001c	GS013	1091028.0528753
GS001c	GS014	1389365.20736476
GS001c	GS015	2006083.84154807
GS001c	GS016	2135990.36965357
GS001c	GS017	2446845.75732702
GS001c	GS018	2489075.35790921
GS001c	GS019	2874165.18355064
GS001c	GS020	2998209.58273131
GS001c	GS021	3090545.58910682
GS001c	GS022	3424814.05726369
GS001c	GS023	3726844.73416555
GS001c	GS025	3768316.06589966
GS001c	GS026	4361358.75209425
GS001c	GS027	4594344.0490117
GS001c	GS028	4587985.97517044
GS001c	GS029	4528110.50363953
GS001c	GS030	4537665.16052232
GS001c	GS031	4590082.23329658
GS001c	GS032	4578725.33517172
GS001c	GS033	4595861.55696363
GS001c	GS034	4509324.73479501
GS001c	GS035	4450967.5643489
GS001c	GS036	4535385.50535377
GS001c	GS037	4962686.89725814
GS001c	GS038	5212716.02350089
GS001c	GS039	5532274.72336892
GS001c	GS040	5904695.84210009
GS001c	GS041	6298151.81169874
GS001c	GS042	6986176.89497657
GS001c	GS043	7384187.60873244
GS001c	GS044	7764252.04531751
GS001c	GS045	8110694.61029848
GS001c	GS046	8474172.76229266
GS001c	GS047	8861912.43810927
GS001c	GS048a	10603185.5846559
GS001c	GS048b	10603185.5846559
GS001c	GS049	10600650.4823327
GS001c	GS050	10330049.6420799
GS001c	GS051	10250562.729808
GS001c	GS108a	17088325.0033175
GS001c	GS108b	17088325.0033175
GS001c	GS109	16655671.2970972
GS001c	GS110a	16334009.3443905
GS001c	GS110b	16334009.3443905
GS001c	GS111	15944798.7803389
GS001c	GS112a	15551538.1041883
GS001c	GS112b	15551538.1041883
GS001c	GS113	15105085.1365833
GS001c	GS114	13978900.6757264
GS001c	GS115	13557481.6824463
GS001c	GS116	13219982.9443998
GS001c	GS117a	13096882.9712528
GS001c	GS117b	13096882.9712528
GS001c	GS119	13801696.5814291
GS001c	GS120	13722507.1979365
GS001c	GS121	13234140.0956996
GS001c	GS122a	13051608.034151
GS001c	GS122b	13051608.034151
GS001c	GS123	12782557.3630594
GS001c	GS148	11657210.6289262
GS001c	GS149	11655754.2209011
GS001c	MOVE858	1267543.88901689
GS002	GS000a	1271437.60761578
GS002	GS000b	1271437.60761578
GS002	GS000c	1181205.72063711
GS002	GS000d	1259349.67303177
GS002	GS001a	1172408.53669068
GS002	GS001b	1172408.53669068
GS002	GS001c	1172408.53669068
GS002	GS002	0
GS002	GS003	92395.9622477815
GS002	GS004	343499.942742671
GS002	GS005	378990.846048527
GS002	GS006	343562.023118823
GS002	GS007	129458.460024932
GS002	GS008	358841.983737564
GS002	GS009	394958.403020659
GS002	GS010	742676.337372029
GS002	GS011	775037.339829915
GS002	GS012	869430.377185972
GS002	GS013	1007047.39510638
GS002	GS014	1533510.66428374
GS002	GS015	2471994.39339064
GS002	GS016	2571441.01512475
GS002	GS017	2972404.42893725
GS002	GS018	3131898.11214756
GS002	GS019	3742916.46294556
GS002	GS020	3893838.67086711
GS002	GS021	3999481.25123144
GS002	GS022	4277540.34244295
GS002	GS023	4507446.71078478
GS002	GS025	4538378.69601593
GS002	GS026	5114539.34309771
GS002	GS027	5372004.63718178
GS002	GS028	5367627.32498381
GS002	GS029	5286959.40561703
GS002	GS030	5275512.29540476
GS002	GS031	5334093.86230914
GS002	GS032	5337314.53096936
GS002	GS033	5373526.34661807
GS002	GS034	5280999.72913819
GS002	GS035	5171944.50449004
GS002	GS036	5285141.37711396
GS002	GS037	5661421.13420465
GS002	GS038	5865868.5834117
GS002	GS039	6130985.32512303
GS002	GS040	6453669.25966227
GS002	GS041	6805363.26382193
GS002	GS042	7390962.83014993
GS002	GS043	7732036.04801564
GS002	GS044	8067113.95642108
GS002	GS045	8372602.09423782
GS002	GS046	8693220.56326583
GS002	GS047	9036624.54418143
GS002	GS048a	10714312.9460089
GS002	GS048b	10714312.9460089
GS002	GS049	10711565.7620317
GS002	GS050	10424645.7818217
GS002	GS051	10352557.6161293
GS002	GS108a	16304224.539602
GS002	GS108b	16304224.539602
GS002	GS109	15976318.607262
GS002	GS110a	15737083.6417263
GS002	GS110b	15737083.6417263
GS002	GS111	15426380.433843
GS002	GS112a	15094873.5267898
GS002	GS112b	15094873.5267898
GS002	GS113	14702143.4995227
GS002	GS114	13742639.3363401
GS002	GS115	13386903.8310368
GS002	GS116	13105251.2625074
GS002	GS117a	13001481.2175269
GS002	GS117b	13001481.2175269
GS002	GS119	14109258.7159322
GS002	GS120	14112276.1753678
GS002	GS121	13755450.7092602
GS002	GS122a	13625729.6039763
GS002	GS122b	13625729.6039763
GS002	GS123	13414232.7789509
GS002	GS148	11814933.236993
GS002	GS149	11808776.7689638
GS002	MOVE858	915386.073809322
GS003	GS000a	1292032.48948814
GS003	GS000b	1292032.48948814
GS003	GS000c	1200952.88534374
GS003	GS000d	1277276.66628577
GS003	GS001a	1195631.4282715
GS003	GS001b	1195631.4282715
GS003	GS001c	1195631.4282715
GS003	GS002	92395.9622477815
GS003	GS003	0
GS003	GS004	252305.332272304
GS003	GS005	291227.687178923
GS003	GS006	270890.191255496
GS003	GS007	100581.319243425
GS003	GS008	450478.01896251
GS003	GS009	487231.357501977
GS003	GS010	834820.003303861
GS003	GS011	867394.992890039
GS003	GS012	961805.787568218
GS003	GS013	1095358.97226266
GS003	GS014	1622005.92419614
GS003	GS015	2556853.17268225
GS003	GS016	2657549.44965088
GS003	GS017	3056884.52058391
GS003	GS018	3212433.24234964
GS003	GS019	3812834.30898677
GS003	GS020	3962147.22592897
GS003	GS021	4066985.27892968
GS003	GS022	4349463.08411097
GS003	GS023	4584016.60838684
GS003	GS025	4615557.71540859
GS003	GS026	5193271.57589732
GS003	GS027	5449722.19810172
GS003	GS028	5445234.11511315
GS003	GS029	5365578.81291075
GS003	GS030	5355166.39372305
GS003	GS031	5413503.68908162
GS003	GS032	5415996.59597998
GS003	GS033	5451245.16291355
GS003	GS034	5358946.23498625
GS003	GS035	5252297.58698162
GS003	GS036	5364218.7233601
GS003	GS037	5743220.81479458
GS003	GS038	5949691.19195517
GS003	GS039	6216915.72904549
GS003	GS040	6541278.97978384
GS003	GS041	6894205.91266507
GS003	GS042	7481944.12658131
GS003	GS043	7823778.69614892
GS003	GS044	8159256.58907898
GS003	GS045	8464946.13514071
GS003	GS046	8785613.09650808
GS003	GS047	9128895.01557694
GS003	GS048a	10805910.4632532
GS003	GS048b	10805910.4632532
GS003	GS049	10803161.5527881
GS003	GS050	10516117.7906534
GS003	GS051	10444123.9680757
GS003	GS108a	16229091.0168255
GS003	GS108b	16229091.0168255
GS003	GS109	15895462.9765813
GS003	GS110a	15652682.8646811
GS003	GS110b	15652682.8646811
GS003	GS111	15339190.8222715
GS003	GS112a	15005880.8550958
GS003	GS112b	15005880.8550958
GS003	GS113	14611861.3702365
GS003	GS114	13650347.9011397
GS003	GS115	13294519.6129968
GS003	GS116	13013075.6863243
GS003	GS117a	12909438.883063
GS003	GS117b	12909438.883063
GS003	GS119	14024691.163342
GS003	GS120	14030734.5251495
GS003	GS121	13680357.2454338
GS003	GS122a	13553699.5646391
GS003	GS122b	13553699.5646391
GS003	GS123	13345968.0832493
GS003	GS148	11727371.0006796
GS003	GS149	11721098.0071058
GS003	MOVE858	1007602.74635796
GS004	GS000a	1419356.30792864
GS004	GS000b	1419356.30792864
GS004	GS000c	1328213.04057326
GS004	GS000d	1398784.33685093
GS004	GS001a	1330828.17800476
GS004	GS001b	1330828.17800476
GS004	GS001c	1330828.17800476
GS004	GS002	343499.942742671
GS004	GS003	252305.332272304
GS004	GS004	0
GS004	GS005	61458.4530202482
GS004	GS006	149681.168642619
GS004	GS007	263405.921680836
GS004	GS008	695366.566426018
GS004	GS009	734947.032499342
GS004	GS010	1085755.29846714
GS004	GS011	1115148.97510304
GS004	GS012	1209759.98966242
GS004	GS013	1346691.4707919
GS004	GS014	1873325.36963339
GS004	GS015	2804018.96635585
GS004	GS016	2906254.20708439
GS004	GS017	3303393.54035102
GS004	GS018	3452970.92426728
GS004	GS019	4033863.56873396
GS004	GS020	4179884.03191495
GS004	GS021	4283027.37977053
GS004	GS022	4574003.38692457
GS004	GS023	4817156.73625747
GS004	GS025	4849785.95771639
GS004	GS026	5430081.22683312
GS004	GS027	5684654.3678542
GS004	GS028	5679967.60007545
GS004	GS029	5602144.16337156
GS004	GS030	5593543.2334739
GS004	GS031	5651443.55181339
GS004	GS032	5652659.82691478
GS004	GS033	5686179.17600296
GS004	GS034	5594315.09795051
GS004	GS035	5491893.70612985
GS004	GS036	5601590.28031603
GS004	GS037	5985134.40033569
GS004	GS038	6194768.81018559
GS004	GS039	6464983.56780273
GS004	GS040	6791397.41781768
GS004	GS041	7145541.94219854
GS004	GS042	7734225.45321775
GS004	GS043	8075476.02828568
GS004	GS044	8409923.10423964
GS004	GS045	8714249.64464724
GS004	GS046	9033063.54279949
GS004	GS047	9373964.85909426
GS004	GS048a	11045317.4552609
GS004	GS048b	11045317.4552609
GS004	GS049	11042557.4189098
GS004	GS050	10754743.6564122
GS004	GS051	10683360.2915745
GS004	GS108a	15998203.5162795
GS004	GS108b	15998203.5162795
GS004	GS109	15654751.797868
GS004	GS110a	15406553.2745481
GS004	GS110b	15406553.2745481
GS004	GS111	15089461.5418022
GS004	GS112a	14754386.2691539
GS004	GS112b	14754386.2691539
GS004	GS113	14359628.4757532
GS004	GS114	13400494.2120663
GS004	GS115	13047358.4215831
GS004	GS116	12768925.6013436
GS004	GS117a	12666495.0074335
GS004	GS117b	12666495.0074335
GS004	GS119	13815476.5980126
GS004	GS120	13832477.2263552
GS004	GS121	13504333.1360348
GS004	GS122a	13387818.7870918
GS004	GS122b	13387818.7870918
GS004	GS123	13192357.6833022
GS004	GS148	11507206.0801889
GS004	GS149	11500449.8175306
GS004	MOVE858	1258222.2429082
GS005	GS000a	1480793.17408695
GS005	GS000b	1480793.17408695
GS005	GS000c	1389663.15370828
GS005	GS000d	1460238.03932976
GS005	GS001a	1392207.77781263
GS005	GS001b	1392207.77781263
GS005	GS001c	1392207.77781263
GS005	GS002	378990.846048527
GS005	GS003	291227.687178923
GS005	GS004	61458.4530202482
GS005	GS005	0
GS005	GS006	113529.27747707
GS005	GS007	282371.752128462
GS005	GS008	721519.199287053
GS005	GS009	763126.46387738
GS005	GS010	1116689.36970114
GS005	GS011	1141969.08758258
GS005	GS012	1236577.08933824
GS005	GS013	1385877.48866563
GS005	GS014	1912423.81979972
GS005	GS015	2847914.51984826
GS005	GS016	2948777.06752465
GS005	GS017	3347817.18885212
GS005	GS018	3500971.90228285
GS005	GS019	4088292.98276184
GS005	GS020	4235041.46251624
GS005	GS021	4338536.15883942
GS005	GS022	4627633.90133439
GS005	GS023	4868259.01917846
GS005	GS025	4900505.63339914
GS005	GS026	5479840.16320374
GS005	GS027	5735155.07243971
GS005	GS028	5730542.0485322
GS005	GS029	5652008.73365832
GS005	GS030	5642647.2682357
GS005	GS031	5700739.27727201
GS005	GS032	5702486.95711393
GS005	GS033	5736679.254974
GS005	GS034	5644647.30395334
GS005	GS035	5540442.30795205
GS005	GS036	5651124.67708087
GS005	GS037	6032538.29615688
GS005	GS038	6240275.19385442
GS005	GS039	6508128.78277034
GS005	GS040	6832251.1632764
GS005	GS041	7184353.44824414
GS005	GS042	7768044.07734924
GS005	GS043	8106396.17891853
GS005	GS044	8438441.54215305
GS005	GS045	8740539.93942601
GS005	GS046	9056980.45073815
GS005	GS047	9395372.70455745
GS005	GS048a	11061830.0948201
GS005	GS048b	11061830.0948201
GS005	GS049	11059062.0520294
GS005	GS050	10770712.1290347
GS005	GS051	10699783.6186574
GS005	GS108a	15946410.0059038
GS005	GS108b	15946410.0059038
GS005	GS109	15606782.1649982
GS005	GS110a	15361816.1144258
GS005	GS110b	15361816.1144258
GS005	GS111	15048085.3876259
GS005	GS112a	14715884.4986938
GS005	GS112b	14715884.4986938
GS005	GS113	14323838.3959165
GS005	GS114	13373234.5200959
GS005	GS115	13023595.4382564
GS005	GS116	12748175.1768609
GS005	GS117a	12646808.1520732
GS005	GS117b	12646808.1520732
GS005	GS119	13814690.1112896
GS005	GS120	13836165.5974729
GS005	GS121	13516059.7520326
GS005	GS122a	13402829.7954928
GS005	GS122b	13402829.7954928
GS005	GS123	13211107.2415092
GS005	GS148	11501792.6901563
GS005	GS149	11494797.6098541
GS005	MOVE858	1288341.70443853
GS006	GS000a	1529776.63750396
GS006	GS000b	1529776.63750396
GS006	GS000c	1438398.58696372
GS006	GS000d	1511627.70298946
GS006	GS001a	1437539.95836954
GS006	GS001b	1437539.95836954
GS006	GS001c	1437539.95836954
GS006	GS002	343562.023118823
GS006	GS003	270890.191255496
GS006	GS004	149681.168642619
GS006	GS005	113529.27747707
GS006	GS006	0
GS006	GS007	223531.276376457
GS006	GS008	657175.621820687
GS006	GS009	701762.526390118
GS006	GS010	1057119.74155446
GS006	GS011	1074996.51980945
GS006	GS012	1169120.56773844
GS006	GS013	1341539.20340702
GS006	GS014	1866247.35314205
GS006	GS015	2811480.37351418
GS006	GS016	2908882.69131155
GS006	GS017	3312246.86784054
GS006	GS018	3474921.16769343
GS006	GS019	4083276.59559711
GS006	GS020	4232899.1813019
GS006	GS021	4337824.75837419
GS006	GS022	4619269.52144382
GS006	GS023	4850936.78490653
GS006	GS025	4881927.38013354
GS006	GS026	5458013.45299608
GS006	GS027	5715565.44014291
GS006	GS028	5711189.30751678
GS006	GS029	5630448.86444468
GS006	GS030	5618773.47988905
GS006	GS031	5677422.94502884
GS006	GS032	5680794.29094608
GS006	GS033	5717087.12533471
GS006	GS034	5624553.14125365
GS006	GS035	5514957.21306098
GS006	GS036	5628549.94695657
GS006	GS037	6003611.74476815
GS006	GS038	6206146.15717503
GS006	GS039	6467974.71558822
GS006	GS040	6786643.07749583
GS006	GS041	7134167.64955719
GS006	GS042	7707737.13567305
GS006	GS043	8040779.46470599
GS006	GS044	8368693.95128773
GS006	GS045	8667170.461883
GS006	GS046	8979962.01082262
GS006	GS047	9314716.98401125
GS006	GS048a	10974570.4489025
GS006	GS048b	10974570.4489025
GS006	GS049	10971792.9297258
GS006	GS050	10682824.5950062
GS006	GS051	10612458.1306088
GS006	GS108a	15961058.3706314
GS006	GS108b	15961058.3706314
GS006	GS109	15633492.6256294
GS006	GS110a	15397380.5516256
GS006	GS110b	15397380.5516256
GS006	GS111	15091932.6397192
GS006	GS112a	14766213.7990723
GS006	GS112b	14766213.7990723
GS006	GS113	14379854.1001222
GS006	GS114	13444696.6328121
GS006	GS115	13100509.4889013
GS006	GS116	12829427.9105783
GS006	GS117a	12729519.24105
GS006	GS117b	12729519.24105
GS006	GS119	13917282.9320977
GS006	GS120	13942040.1887691
GS006	GS121	13626440.7453594
GS006	GS122a	13514508.4939683
GS006	GS122b	13514508.4939683
GS006	GS123	13323861.4980378
GS006	GS148	11600639.4510284
GS006	GS149	11593425.9664794
GS006	MOVE858	1226384.23432887
GS007	GS000a	1386526.68766424
GS007	GS000b	1386526.68766424
GS007	GS000c	1295737.37534893
GS007	GS000d	1372737.92864606
GS007	GS001a	1289104.08389745
GS007	GS001b	1289104.08389745
GS007	GS001c	1289104.08389745
GS007	GS002	129458.460024932
GS007	GS003	100581.319243425
GS007	GS004	263405.921680836
GS007	GS005	282371.752128462
GS007	GS006	223531.276376457
GS007	GS007	0
GS007	GS008	439956.189419292
GS007	GS009	482689.196271934
GS007	GS010	837590.247951247
GS007	GS011	860194.629579577
GS007	GS012	954748.4100288
GS007	GS013	1118085.33114108
GS007	GS014	1643070.82788587
GS007	GS015	2588059.26726597
GS007	GS016	2685352.53186197
GS007	GS017	3088862.82641641
GS007	GS018	3253149.02858825
GS007	GS019	3870692.04406949
GS007	GS020	4022105.25186573
GS007	GS021	4127956.23051275
GS007	GS022	4404504.63520994
GS007	GS023	4631810.99764147
GS007	GS025	4662305.84054146
GS007	GS026	5237183.27694929
GS007	GS027	5495455.03056243
GS007	GS028	5491163.73935215
GS007	GS029	5409684.66380112
GS007	GS030	5397318.42873875
GS007	GS031	5456120.365189
GS007	GS032	5459982.46133972
GS007	GS033	5496975.64884026
GS007	GS034	5404277.21365593
GS007	GS035	5293085.36870628
GS007	GS036	5407470.68785418
GS007	GS037	5780962.67446299
GS007	GS038	5982793.73249984
GS007	GS039	6244477.46403537
GS007	GS040	6563667.18220703
GS007	GS041	6912137.1073738
GS007	GS042	7489572.97266557
GS007	GS043	7825734.1222262
GS007	GS044	8156663.038688
GS007	GS045	8458248.56144755
GS007	GS046	8774658.85188024
GS007	GS047	9113562.7724528
GS007	GS048a	10782521.1879614
GS007	GS048b	10782521.1879614
GS007	GS049	10779758.7137988
GS007	GS050	10491792.0181126
GS007	GS051	10420534.0723605
GS007	GS108a	16178860.719191
GS007	GS108b	16178860.719191
GS007	GS109	15855561.0086377
GS007	GS110a	15620807.6943705
GS007	GS110b	15620807.6943705
GS007	GS111	15315184.484905
GS007	GS112a	14988274.6020422
GS007	GS112b	14988274.6020422
GS007	GS113	14600043.661575
GS007	GS114	13655339.3761661
GS007	GS115	13305909.9920717
GS007	GS116	13029785.4926451
GS007	GS117a	12927985.5040548
GS007	GS117b	12927985.5040548
GS007	GS119	14073742.5000314
GS007	GS120	14086212.8111489
GS007	GS121	13746475.6572413
GS007	GS122a	13623892.3153693
GS007	GS122b	13623892.3153693
GS007	GS123	13420565.6167586
GS007	GS148	11768777.1045263
GS007	GS149	11762140.8209221
GS007	MOVE858	1008293.27307999
GS008	GS000a	1304360.64901962
GS008	GS000b	1304360.64901962
GS008	GS000c	1222212.80503459
GS008	GS000d	1303298.94161002
GS008	GS001a	1200319.58271707
GS008	GS001b	1200319.58271707
GS008	GS001c	1200319.58271707
GS008	GS002	358841.983737564
GS008	GS003	450478.01896251
GS008	GS004	695366.566426018
GS008	GS005	721519.199287053
GS008	GS006	657175.621820687
GS008	GS007	439956.189419292
GS008	GS008	0
GS008	GS009	48623.0154996802
GS008	GS010	400508.312548711
GS008	GS011	420456.507806374
GS008	GS012	515075.749980389
GS008	GS013	702581.809377579
GS008	GS014	1219025.9180535
GS008	GS015	2175375.8142639
GS008	GS016	2266872.84152061
GS008	GS017	2676070.84386361
GS008	GS018	2856864.85445398
GS008	GS019	3519079.52659388
GS008	GS020	3677089.47175756
GS008	GS021	3786131.6618589
GS008	GS022	4042213.72463077
GS008	GS023	4248820.06891532
GS008	GS025	4276653.35336879
GS008	GS026	4843957.42300658
GS008	GS027	5106048.58130713
GS008	GS028	5102225.17857575
GS008	GS029	5016662.73287189
GS008	GS030	5000045.89269303
GS008	GS031	5059768.93272227
GS008	GS032	5066626.77874164
GS008	GS033	5107561.65216611
GS008	GS034	5014058.02177375
GS008	GS035	4893093.51676284
GS008	GS036	5012558.53605931
GS008	GS037	5374525.90162619
GS008	GS038	5568226.68819021
GS008	GS039	5821791.99067192
GS008	GS040	6134868.40499675
GS008	GS041	6479169.93500983
GS008	GS042	7050757.93012347
GS008	GS043	7385822.1314115
GS008	GS044	7716932.8964987
GS008	GS045	8019484.96559466
GS008	GS046	8337697.36312005
GS008	GS047	8679304.44125995
GS008	GS048a	10355498.4829075
GS008	GS048b	10355498.4829075
GS008	GS049	10352750.6708733
GS008	GS050	10065804.8288461
GS008	GS051	9993732.88958887
GS008	GS108a	16553611.9132262
GS008	GS108b	16553611.9132262
GS008	GS109	16255776.8108843
GS008	GS110a	16035948.4105068
GS008	GS110b	16035948.4105068
GS008	GS111	15741372.1851032
GS008	GS112a	15420983.7723299
GS008	GS112b	15420983.7723299
GS008	GS113	15036830.1589826
GS008	GS114	14094651.5810319
GS008	GS115	13742714.3332115
GS008	GS116	13463065.7334693
GS008	GS117a	13359742.9294986
GS008	GS117b	13359742.9294986
GS008	GS119	14454227.6330163
GS008	GS120	14448626.0446514
GS008	GS121	14072051.7395518
GS008	GS122a	13932488.7598563
GS008	GS122b	13932488.7598563
GS008	GS123	13708684.7069784
GS008	GS148	12167764.4585882
GS008	GS149	12161868.3652525
GS008	MOVE858	569235.424147526
GS009	GS000a	1279639.42409962
GS009	GS000b	1279639.42409962
GS009	GS000c	1198898.43213118
GS009	GS000d	1279883.57269601
GS009	GS001a	1175576.29918092
GS009	GS001b	1175576.29918092
GS009	GS001c	1175576.29918092
GS009	GS002	394958.403020659
GS009	GS003	487231.357501977
GS009	GS004	734947.032499342
GS009	GS005	763126.46387738
GS009	GS006	701762.526390118
GS009	GS007	482689.196271934
GS009	GS008	48623.0154996802
GS009	GS009	0
GS009	GS010	355366.843322169
GS009	GS011	380368.571455664
GS009	GS012	474917.24246007
GS009	GS013	654206.538500792
GS009	GS014	1171508.41583978
GS009	GS015	2127218.63497772
GS009	GS016	2219069.52298476
GS009	GS017	2627961.14303227
GS009	GS018	2808289.1254316
GS009	GS019	3471042.12476171
GS009	GS020	3629245.81573377
GS009	GS021	3738385.63028466
GS009	GS022	3993866.64025007
GS009	GS023	4200200.80808004
GS009	GS025	4228030.35023862
GS009	GS026	4795378.11119771
GS009	GS027	5057439.59396454
GS009	GS028	5053613.55678724
GS009	GS029	4968082.93098011
GS009	GS030	4951524.97695301
GS009	GS031	5011233.615296
GS009	GS032	5018051.12873276
GS009	GS033	5058952.71771393
GS009	GS034	4965453.65607077
GS009	GS035	4844623.91965917
GS009	GS036	4964001.55945283
GS009	GS037	5326248.12207622
GS009	GS038	5520328.63541032
GS009	GS039	5774511.20400454
GS009	GS040	6088317.17591808
GS009	GS041	6433358.48822836
GS009	GS042	7006989.25160547
GS009	GS043	7343374.13865363
GS009	GS044	7675639.91772903
GS009	GS045	7979303.42574977
GS009	GS046	8298736.92181983
GS009	GS047	8641671.40370571
GS009	GS048a	10320433.2047205
GS009	GS048b	10320433.2047205
GS009	GS049	10317690.2036605
GS009	GS050	10031081.0164111
GS009	GS051	9958758.92973742
GS009	GS108a	16602155.3805657
GS009	GS108b	16602155.3805657
GS009	GS109	16304263.9906001
GS009	GS110a	16083859.3821411
GS009	GS110b	16083859.3821411
GS009	GS111	15788321.5231163
GS009	GS112a	15466889.0411345
GS009	GS112b	15466889.0411345
GS009	GS113	15081606.6631027
GS009	GS114	14135321.9987945
GS009	GS115	13781512.2618821
GS009	GS116	13500180.0917624
GS009	GS117a	13396249.4671445
GS009	GS117b	13396249.4671445
GS009	GS119	14477746.4547209
GS009	GS120	14468723.937764
GS009	GS121	14085982.3519072
GS009	GS122a	13943797.496319
GS009	GS122b	13943797.496319
GS009	GS123	13716996.3075352
GS009	GS148	12195494.3439544
GS009	GS149	12189760.724584
GS009	MOVE858	525606.510795519
GS010	GS000a	1288467.55224404
GS010	GS000b	1288467.55224404
GS010	GS000c	1223283.91239212
GS010	GS000d	1299741.76574694
GS010	GS001a	1189234.16105612
GS010	GS001b	1189234.16105612
GS010	GS001c	1189234.16105612
GS010	GS002	742676.337372029
GS010	GS003	834820.003303861
GS010	GS004	1085755.29846714
GS010	GS005	1116689.36970114
GS010	GS006	1057119.74155446
GS010	GS007	837590.247951247
GS010	GS008	400508.312548711
GS010	GS009	355366.843322169
GS010	GS010	0
GS010	GS011	88450.7225297934
GS010	GS012	150175.20665638
GS010	GS013	331857.776296472
GS010	GS014	824994.309703902
GS010	GS015	1786626.75645295
GS010	GS016	1873768.82875421
GS010	GS017	2286121.19129204
GS010	GS018	2478785.49103491
GS010	GS019	3175353.46101125
GS010	GS020	3338258.24834914
GS010	GS021	3449526.65215096
GS010	GS022	3687725.86546531
GS010	GS023	3877692.87570055
GS010	GS025	3903492.94722344
GS010	GS026	4464576.02450165
GS010	GS027	4729034.52634174
GS010	GS028	4725543.29467145
GS010	GS029	4637235.11348618
GS010	GS030	4617742.47686346
GS010	GS031	4678029.1965608
GS010	GS032	4686917.75840268
GS010	GS033	4730540.61314839
GS010	GS034	4636579.40200429
GS010	GS035	4509074.41042601
GS010	GS036	4631839.88455641
GS010	GS037	4986050.08543796
GS010	GS038	5174951.16564878
GS010	GS039	5424451.56979646
GS010	GS040	5735254.37327104
GS010	GS041	6078718.97210359
GS010	GS042	6652011.98603628
GS010	GS043	6990013.70538522
GS010	GS044	7324444.19428267
GS010	GS045	7630696.7961487
GS010	GS046	7953435.17899009
GS010	GS047	8300410.19138367
GS010	GS048a	9987783.112275
GS010	GS048b	9987783.112275
GS010	GS049	9985058.62422989
GS010	GS050	9699781.88306016
GS010	GS051	9626538.21215841
GS010	GS108a	16916511.7795653
GS010	GS108b	16916511.7795653
GS010	GS109	16638722.1202786
GS010	GS110a	16428806.7465824
GS010	GS110b	16428806.7465824
GS010	GS111	16139892.7233933
GS010	GS112a	15821377.7511496
GS010	GS112b	15821377.7511496
GS010	GS113	15436971.3048327
GS010	GS114	14484938.1664252
GS010	GS115	14126017.8130634
GS010	GS116	13839274.7765254
GS010	GS117a	13733236.6314587
GS010	GS117b	13733236.6314587
GS010	GS119	14754370.9988426
GS010	GS120	14726570.543373
GS010	GS121	14308474.6758353
GS010	GS122a	14150527.512845
GS010	GS122b	14150527.512845
GS010	GS123	13905357.9937412
GS010	GS148	12495578.8849495
GS010	GS149	12490629.1809352
GS010	MOVE858	173040.326693774
GS011	GS000a	1376878.56667913
GS011	GS000b	1376878.56667913
GS011	GS000c	1311654.71668596
GS011	GS000d	1388171.67129311
GS011	GS001a	1277671.61362204
GS011	GS001b	1277671.61362204
GS011	GS001c	1277671.61362204
GS011	GS002	775037.339829915
GS011	GS003	867394.992890039
GS011	GS004	1115148.97510304
GS011	GS005	1141969.08758258
GS011	GS006	1074996.51980945
GS011	GS007	860194.629579577
GS011	GS008	420456.507806374
GS011	GS009	380368.571455664
GS011	GS010	88450.7225297934
GS011	GS011	0
GS011	GS012	94636.0399294146
GS011	GS013	379034.05865993
GS011	GS014	838246.98505448
GS011	GS015	1801618.57735193
GS011	GS016	1883742.04207483
GS011	GS017	2298946.38924192
GS011	GS018	2501155.01589957
GS011	GS019	3214454.55604075
GS011	GS020	3379094.11573891
GS011	GS021	3491085.30340544
GS011	GS022	3721711.79826334
GS011	GS023	3903000.3320434
GS011	GS025	3927571.25876745
GS011	GS026	4484278.91765197
GS011	GS027	4750194.17146013
GS011	GS028	4746921.160847
GS011	GS029	4656816.17898467
GS011	GS030	4635262.40367497
GS011	GS031	4695938.41189154
GS011	GS032	4706278.27896829
GS011	GS033	4751694.93478291
GS011	GS034	4657480.42011444
GS011	GS035	4525329.37620178
GS011	GS036	4650513.68856401
GS011	GS037	4998296.91351145
GS011	GS038	5182121.67648774
GS011	GS039	5425698.82055796
GS011	GS040	5731079.03673174
GS011	GS041	6069978.48840104
GS011	GS042	6633340.61543516
GS011	GS043	6966129.79550598
GS011	GS044	7296510.45523886
GS011	GS045	7599214.32753076
GS011	GS046	7918373.63455527
GS011	GS047	8261774.48940139
GS011	GS048a	9943190.37908085
GS011	GS048b	9943190.37908085
GS011	GS049	9940454.46069208
GS011	GS050	9654363.81950653
GS011	GS051	9581667.67216707
GS011	GS108a	16886050.5395362
GS011	GS108b	16886050.5395362
GS011	GS109	16620939.4310106
GS011	GS110a	16420448.8378809
GS011	GS110b	16420448.8378809
GS011	GS111	16140541.753749
GS011	GS112a	15829104.5759741
GS011	GS112b	15829104.5759741
GS011	GS113	15450859.5167282
GS011	GS114	14515083.9796326
GS011	GS115	14161853.6570069
GS011	GS116	13879659.260567
GS011	GS117a	13775152.2238412
GS011	GS117b	13775152.2238412
GS011	GS119	14821363.9001281
GS011	GS120	14798075.5880863
GS011	GS121	14386394.1070688
GS011	GS122a	14230665.3869601
GS011	GS122b	14230665.3869601
GS011	GS123	13987662.4192284
GS011	GS148	12555097.9129253
GS011	GS149	12549873.6844589
GS011	MOVE858	161763.176203212
GS012	GS000a	1411638.08894195
GS012	GS000b	1411638.08894195
GS012	GS000c	1350703.60925842
GS012	GS000d	1425350.9898695
GS012	GS001a	1314716.30540292
GS012	GS001b	1314716.30540292
GS012	GS001c	1314716.30540292
GS012	GS002	869430.377185972
GS012	GS003	961805.787568218
GS012	GS004	1209759.98966242
GS012	GS005	1236577.08933824
GS012	GS006	1169120.56773844
GS012	GS007	954748.4100288
GS012	GS008	515075.749980389
GS012	GS009	474917.24246007
GS012	GS010	150175.20665638
GS012	GS011	94636.0399294146
GS012	GS012	0
GS012	GS013	338922.891596819
GS012	GS014	759423.169062165
GS012	GS015	1721425.53495658
GS012	GS016	1800673.0214895
GS012	GS017	2217094.70661195
GS012	GS018	2424953.71780795
GS012	GS019	3150679.46862185
GS012	GS020	3316786.9263278
GS012	GS021	3429383.25591619
GS012	GS022	3653379.33641975
GS012	GS023	3828138.38365368
GS012	GS025	3851867.14939102
GS012	GS026	4405622.28059856
GS012	GS027	4672387.67086644
GS012	GS028	4669253.18235535
GS012	GS029	4578048.64030668
GS012	GS030	4555264.78002716
GS012	GS031	4616158.16543389
GS012	GS032	4627366.28164282
GS012	GS033	4673884.77305526
GS012	GS034	4579530.39909963
GS012	GS035	4444620.78683681
GS012	GS036	4571197.75565757
GS012	GS037	4915314.25757813
GS012	GS038	5096614.18548702
GS012	GS039	5337628.11861888
GS012	GS040	5641017.94518665
GS012	GS041	5978508.41246387
GS012	GS042	6539684.05131358
GS012	GS043	6871815.21357123
GS012	GS044	7201928.71059877
GS012	GS045	7504582.36008984
GS012	GS046	7823872.85775724
GS012	GS047	8167596.35858093
GS012	GS048a	9850020.89949596
GS012	GS048b	9850020.89949596
GS012	GS049	9847287.43240157
GS012	GS050	9561376.05479039
GS012	GS051	9488554.74865953
GS012	GS108a	16956898.5482025
GS012	GS108b	16956898.5482025
GS012	GS109	16700476.632222
GS012	GS110a	16505132.5604887
GS012	GS110b	16505132.5604887
GS012	GS111	16229165.9450363
GS012	GS112a	15920155.5244177
GS012	GS112b	15920155.5244177
GS012	GS113	15543533.8724446
GS012	GS114	14609715.3667526
GS012	GS115	14256316.1257424
GS012	GS116	13973632.8772732
GS012	GS117a	13868885.8125277
GS012	GS117b	13868885.8125277
GS012	GS119	14904122.8897686
GS012	GS120	14876741.5297577
GS012	GS121	14457094.2218379
GS012	GS122a	14297708.0302798
GS012	GS122b	14297708.0302798
GS012	GS123	14050408.9691618
GS012	GS148	12642804.009255
GS012	GS149	12637728.5186574
GS012	MOVE858	90364.6062731295
GS013	GS000a	1178411.1742217
GS013	GS000b	1178411.1742217
GS013	GS000c	1132324.8590895
GS013	GS000d	1199055.1562682
GS013	GS001a	1091028.0528753
GS013	GS001b	1091028.0528753
GS013	GS001c	1091028.0528753
GS013	GS002	1007047.39510638
GS013	GS003	1095358.97226266
GS013	GS004	1346691.4707919
GS013	GS005	1385877.48866563
GS013	GS006	1341539.20340702
GS013	GS007	1118085.33114108
GS013	GS008	702581.809377579
GS013	GS009	654206.538500792
GS013	GS010	331857.776296472
GS013	GS011	379034.05865993
GS013	GS012	338922.891596819
GS013	GS013	0
GS013	GS014	526656.710781824
GS013	GS015	1473596.71577047
GS013	GS016	1567875.41864304
GS013	GS017	1974513.02761278
GS013	GS018	2155603.50215532
GS013	GS019	2843504.64283455
GS013	GS020	3006445.9579567
GS013	GS021	3117786.9705189
GS013	GS022	3356724.00644266
GS013	GS023	3551180.39133861
GS013	GS025	3577902.59615041
GS013	GS026	4142592.46929113
GS013	GS027	4405600.85879485
GS013	GS028	4401917.1439857
GS013	GS029	4315299.39651471
GS013	GS030	4297893.03238336
GS013	GS031	4357746.84137762
GS013	GS032	4365176.06363858
GS013	GS033	4407111.19137766
GS013	GS034	4313410.06536305
GS013	GS035	4190645.24088017
GS013	GS036	4310798.35851092
GS013	GS037	4672122.88914977
GS013	GS038	4867823.89330299
GS013	GS039	5126471.82285149
GS013	GS040	5446719.63679172
GS013	GS041	5798893.46504771
GS013	GS042	6393952.86122745
GS013	GS043	6744857.28404463
GS013	GS044	7089988.57538829
GS013	GS045	7406169.45409702
GS013	GS046	7739467.77615833
GS013	GS047	8097554.61265708
GS013	GS048a	9803526.05734605
GS013	GS048b	9803526.05734605
GS013	GS049	9800846.14581825
GS013	GS050	9518877.82849353
GS013	GS051	9443724.29396066
GS013	GS108a	17245984.4695651
GS013	GS108b	17245984.4695651
GS013	GS109	16958133.5465567
GS013	GS110a	16736315.7578224
GS013	GS110b	16736315.7578224
GS013	GS111	16432926.4013015
GS013	GS112a	16101077.4223049
GS013	GS112b	16101077.4223049
GS013	GS113	15703751.4150505
GS013	GS114	14710543.8099631
GS013	GS115	14334638.4673268
GS013	GS116	14033214.4507801
GS013	GS117a	13922014.4194534
GS013	GS117b	13922014.4194534
GS013	GS119	14830046.9953435
GS013	GS120	14775588.4511233
GS013	GS121	14313715.143549
GS013	GS122a	14137701.2762986
GS013	GS122b	14137701.2762986
GS013	GS123	13872697.2038854
GS013	GS148	12614606.7742645
GS013	GS149	12610963.9852702
GS013	MOVE858	252142.855904236
GS014	GS000a	1451735.40269794
GS014	GS000b	1451735.40269794
GS014	GS000c	1435262.44467146
GS014	GS000d	1482845.11710238
GS014	GS001a	1389365.20736476
GS014	GS001b	1389365.20736476
GS014	GS001c	1389365.20736476
GS014	GS002	1533510.66428374
GS014	GS003	1622005.92419614
GS014	GS004	1873325.36963339
GS014	GS005	1912423.81979972
GS014	GS006	1866247.35314205
GS014	GS007	1643070.82788587
GS014	GS008	1219025.9180535
GS014	GS009	1171508.41583978
GS014	GS010	824994.309703902
GS014	GS011	838246.98505448
GS014	GS012	759423.169062165
GS014	GS013	526656.710781824
GS014	GS014	0
GS014	GS015	963428.567608252
GS014	GS016	1048816.84956858
GS014	GS017	1461673.97094924
GS014	GS018	1665892.36893609
GS014	GS019	2415113.3046858
GS014	GS020	2585302.4541858
GS014	GS021	2699491.86342123
GS014	GS022	2904741.53727953
GS014	GS023	3069648.87407901
GS014	GS025	3092861.59367854
GS014	GS026	3646485.21953573
GS014	GS027	3913005.52863691
GS014	GS028	3909851.99612873
GS014	GS029	3818965.0534345
GS014	GS030	3797025.66994434
GS014	GS031	3857730.43230174
GS014	GS032	3868355.1270738
GS014	GS033	3914503.23012304
GS014	GS034	3820173.07483768
GS014	GS035	3687129.52048258
GS014	GS036	3812423.79889144
GS014	GS037	4161611.39455064
GS014	GS038	4350213.15066766
GS014	GS039	4603233.71283306
GS014	GS040	4920723.04002685
GS014	GS041	5272238.35138946
GS014	GS042	5870930.81026824
GS014	GS043	6226499.61469484
GS014	GS044	6576503.18363684
GS014	GS045	6897890.78418395
GS014	GS046	7237348.24989368
GS014	GS047	7602506.5540534
GS014	GS048a	9320047.1364294
GS014	GS048b	9320047.1364294
GS014	GS049	9317404.41576521
GS014	GS050	9038343.82643842
GS014	GS051	8961809.17098558
GS014	GS108a	17709922.0670669
GS014	GS108b	17709922.0670669
GS014	GS109	17459117.2291029
GS014	GS110a	17253698.2160634
GS014	GS110b	17253698.2160634
GS014	GS111	16958159.3434246
GS014	GS112a	16627693.0739087
GS014	GS112b	16627693.0739087
GS014	GS113	16228531.5762876
GS014	GS114	15217388.8527544
GS014	GS115	14830622.1084529
GS014	GS116	14518634.6944711
GS014	GS117a	14403511.5358847
GS014	GS117b	14403511.5358847
GS014	GS119	15189881.384025
GS014	GS120	15102113.9425271
GS014	GS121	14584987.9923867
GS014	GS122a	14384923.8253325
GS014	GS122b	14384923.8253325
GS014	GS123	14093255.5188556
GS014	GS148	13033836.8559006
GS014	GS149	13031573.6618588
GS014	MOVE858	676851.502896336
GS015	GS000a	2025426.89161636
GS015	GS000b	2025426.89161636
GS015	GS000c	2049792.97368299
GS015	GS000d	2064491.22636494
GS015	GS001a	2006083.84154807
GS015	GS001b	2006083.84154807
GS015	GS001c	2006083.84154807
GS015	GS002	2471994.39339064
GS015	GS003	2556853.17268225
GS015	GS004	2804018.96635585
GS015	GS005	2847914.51984826
GS015	GS006	2811480.37351418
GS015	GS007	2588059.26726597
GS015	GS008	2175375.8142639
GS015	GS009	2127218.63497772
GS015	GS010	1786626.75645295
GS015	GS011	1801618.57735193
GS015	GS012	1721425.53495658
GS015	GS013	1473596.71577047
GS015	GS014	963428.567608252
GS015	GS015	0
GS015	GS016	133925.130903349
GS015	GS017	500978.002039064
GS015	GS018	718172.321185158
GS015	GS019	1553120.52002951
GS015	GS020	1730349.41683234
GS015	GS021	1845797.76941525
GS015	GS022	1991491.22877806
GS015	GS023	2118938.08297579
GS015	GS025	2138963.65667345
GS015	GS026	2684767.75616286
GS015	GS027	2952651.59406189
GS015	GS028	2949766.49020445
GS015	GS029	2857058.50732863
GS015	GS030	2833880.62210904
GS015	GS031	2894735.2315863
GS015	GS032	2906249.24570251
GS015	GS033	2954141.80135731
GS015	GS034	2859585.80463373
GS015	GS035	2723712.63803839
GS015	GS036	2849850.09888219
GS015	GS037	3199699.02582546
GS015	GS038	3394858.0087908
GS015	GS039	3661284.35450021
GS015	GS040	3995473.49466173
GS015	GS041	4363538.96221055
GS015	GS042	5007540.90868895
GS015	GS043	5390931.7701938
GS015	GS044	5763711.09667782
GS015	GS045	6106235.33858841
GS015	GS046	6468120.89274165
GS015	GS047	6856667.97439557
GS015	GS048a	8600402.72246241
GS015	GS048b	8600402.72246241
GS015	GS049	8597893.39823051
GS015	GS050	8329776.48974572
GS015	GS051	8249535.44727546
GS015	GS108a	18631862.1774
GS015	GS108b	18631862.1774
GS015	GS109	18421847.2296501
GS015	GS110a	18208860.6603603
GS015	GS110b	18208860.6603603
GS015	GS111	17885278.0615986
GS015	GS112a	17523870.4025461
GS015	GS112b	17523870.4025461
GS015	GS113	17094561.670148
GS015	GS114	15984320.9816692
GS015	GS115	15556924.2758849
GS015	GS116	15209764.9525752
GS015	GS117a	15082465.3082197
GS015	GS117b	15082465.3082197
GS015	GS119	15503268.8845153
GS015	GS120	15337712.9818355
GS015	GS121	14712296.8791867
GS015	GS122a	14466811.1363008
GS015	GS122b	14466811.1363008
GS015	GS123	14128110.4492417
GS015	GS148	13547408.4172705
GS015	GS149	13548842.5833548
GS015	MOVE858	1640095.42281629
GS016	GS000a	2156790.86987237
GS016	GS000b	2156790.86987237
GS016	GS000c	2179928.3933005
GS016	GS000d	2195741.22768187
GS016	GS001a	2135990.36965357
GS016	GS001b	2135990.36965357
GS016	GS001c	2135990.36965357
GS016	GS002	2571441.01512475
GS016	GS003	2657549.44965088
GS016	GS004	2906254.20708439
GS016	GS005	2948777.06752465
GS016	GS006	2908882.69131155
GS016	GS007	2685352.53186197
GS016	GS008	2266872.84152061
GS016	GS009	2219069.52298476
GS016	GS010	1873768.82875421
GS016	GS011	1883742.04207483
GS016	GS012	1800673.0214895
GS016	GS013	1567875.41864304
GS016	GS014	1048816.84956858
GS016	GS015	133925.130903349
GS016	GS016	0
GS016	GS017	419149.655588684
GS016	GS018	682080.643887409
GS016	GS019	1551255.50468129
GS016	GS020	1728924.36357519
GS016	GS021	1843578.86098418
GS016	GS022	1962721.65515393
GS016	GS023	2064708.51817604
GS016	GS025	2081445.86049817
GS016	GS026	2614711.8716881
GS016	GS027	2884930.29296605
GS016	GS028	2882503.53137188
GS016	GS029	2786327.70706432
GS016	GS030	2759018.75967335
GS016	GS031	2820550.68266208
GS016	GS032	2834960.15785433
GS016	GS033	2886405.57244694
GS016	GS034	2791579.05621017
GS016	GS035	2646478.72749478
GS016	GS036	2777284.2769325
GS016	GS037	3114697.96703073
GS016	GS038	3301513.57462396
GS016	GS039	3559546.32666891
GS016	GS040	3887322.08817838
GS016	GS041	4250887.62060492
GS016	GS042	4886673.54738716
GS016	GS043	5266712.87690998
GS016	GS044	5637362.86129973
GS016	GS045	5978266.50515341
GS016	GS046	6338734.61587837
GS016	GS047	6726081.02461886
GS016	GS048a	8469024.86550291
GS016	GS048b	8469024.86550291
GS016	GS049	8466509.53635605
GS016	GS050	8197914.57529238
GS016	GS051	8117795.53302626
GS016	GS108a	18660626.7213545
GS016	GS108b	18660626.7213545
GS016	GS109	18492687.2812945
GS016	GS110a	18302499.9092432
GS016	GS110b	18302499.9092432
GS016	GS111	17994195.3103464
GS016	GS112a	17640938.495925
GS016	GS112b	17640938.495925
GS016	GS113	17216559.9760306
GS016	GS114	16114835.6672138
GS016	GS115	15689116.3230916
GS016	GS116	15342896.3805293
GS016	GS117a	15215826.4114513
GS016	GS117b	15215826.4114513
GS016	GS119	15626874.93748
GS016	GS120	15456603.3727756
GS016	GS121	14824285.4745919
GS016	GS122a	14575553.4499625
GS016	GS122b	14575553.4499625
GS016	GS123	14233436.360457
GS016	GS148	13680437.2193014
GS016	GS149	13681942.3279902
GS016	MOVE858	1721982.25773203
GS017	GS000a	2454472.43317839
GS017	GS000b	2454472.43317839
GS017	GS000c	2488654.34010763
GS017	GS000d	2494294.68919126
GS017	GS001a	2446845.75732702
GS017	GS001b	2446845.75732702
GS017	GS001c	2446845.75732702
GS017	GS002	2972404.42893725
GS017	GS003	3056884.52058391
GS017	GS004	3303393.54035102
GS017	GS005	3347817.18885212
GS017	GS006	3312246.86784054
GS017	GS007	3088862.82641641
GS017	GS008	2676070.84386361
GS017	GS009	2627961.14303227
GS017	GS010	2286121.19129204
GS017	GS011	2298946.38924192
GS017	GS012	2217094.70661195
GS017	GS013	1974513.02761278
GS017	GS014	1461673.97094924
GS017	GS015	500978.002039064
GS017	GS016	419149.655588684
GS017	GS017	0
GS017	GS018	324081.618456753
GS017	GS019	1217628.19270799
GS017	GS020	1392261.10158977
GS017	GS021	1503234.44061461
GS017	GS022	1575708.61536788
GS017	GS023	1651251.26948935
GS017	GS025	1666057.80810097
GS017	GS026	2195572.20246784
GS017	GS027	2465929.43951367
GS017	GS028	2463554.99939009
GS017	GS029	2367178.32161891
GS017	GS030	2340223.41359339
GS017	GS031	2401656.09906415
GS017	GS032	2415820.46393404
GS017	GS033	2467403.00983501
GS017	GS034	2372558.21315254
GS017	GS035	2228186.52999073
GS017	GS036	2358208.60810818
GS017	GS037	2699972.6303847
GS017	GS038	2893955.94030724
GS017	GS039	3163485.8709627
GS017	GS040	3503658.02318904
GS017	GS041	3878265.01123593
GS017	GS042	4541802.05081492
GS017	GS043	4937410.8182534
GS017	GS044	5319960.20090015
GS017	GS045	5671494.68834796
GS017	GS046	6042869.1150924
GS017	GS047	6441179.6838587
GS017	GS048a	8190802.80285608
GS017	GS048b	8190802.80285608
GS017	GS049	8188363.50714361
GS017	GS050	7926278.34558887
GS017	GS051	7844610.76986099
GS017	GS108a	19041277.1910838
GS017	GS108b	19041277.1910838
GS017	GS109	18911780.378091
GS017	GS110a	18709488.069432
GS017	GS110b	18709488.069432
GS017	GS111	18373453.1477118
GS017	GS112a	17995824.5284649
GS017	GS112b	17995824.5284649
GS017	GS113	17551840.183595
GS017	GS114	16394324.0761279
GS017	GS115	15948269.1525069
GS017	GS116	15585052.5038288
GS017	GS117a	15452310.8063067
GS017	GS117b	15452310.8063067
GS017	GS119	15667035.5411531
GS017	GS120	15462525.4690987
GS017	GS121	14790508.7117326
GS017	GS122a	14525011.5376452
GS017	GS122b	14525011.5376452
GS017	GS123	14166698.6707442
GS017	GS148	13843526.7669673
GS017	GS149	13846860.0060198
GS017	MOVE858	2137224.69191006
GS018	GS000a	2482853.77172394
GS018	GS000b	2482853.77172394
GS018	GS000c	2527913.54561214
GS018	GS000d	2522859.77337253
GS018	GS001a	2489075.35790921
GS018	GS001b	2489075.35790921
GS018	GS001c	2489075.35790921
GS018	GS002	3131898.11214756
GS018	GS003	3212433.24234964
GS018	GS004	3452970.92426728
GS018	GS005	3500971.90228285
GS018	GS006	3474921.16769343
GS018	GS007	3253149.02858825
GS018	GS008	2856864.85445398
GS018	GS009	2808289.1254316
GS018	GS010	2478785.49103491
GS018	GS011	2501155.01589957
GS018	GS012	2424953.71780795
GS018	GS013	2155603.50215532
GS018	GS014	1665892.36893609
GS018	GS015	718172.321185158
GS018	GS016	682080.643887409
GS018	GS017	324081.618456753
GS018	GS018	0
GS018	GS019	894847.758901305
GS018	GS020	1070376.5194518
GS018	GS021	1182352.66039339
GS018	GS022	1280651.91548364
GS018	GS023	1404309.12497858
GS018	GS025	1426969.50580854
GS018	GS026	1987099.7641165
GS018	GS027	2250310.55953489
GS018	GS028	2246773.36856193
GS018	GS029	2159806.90668727
GS018	GS030	2144461.13223799
GS018	GS031	2203656.14285681
GS018	GS032	2209762.0679861
GS018	GS033	2251818.04323741
GS018	GS034	2157962.06957689
GS018	GS035	2040048.55616231
GS018	GS036	2155890.31953681
GS018	GS037	2532712.74211416
GS018	GS038	2753408.10705519
GS018	GS039	3052398.28372447
GS018	GS040	3416759.15175982
GS018	GS041	3809233.37662588
GS018	GS042	4511948.44406888
GS018	GS043	4926432.5185663
GS018	GS044	5322068.59041139
GS018	GS045	5684702.42507168
GS018	GS046	6066959.69799243
GS018	GS047	6475709.66808998
GS018	GS048a	8227013.59058383
GS018	GS048b	8227013.59058383
GS018	GS049	8224659.46705215
GS018	GS050	7969954.15291856
GS018	GS051	7886946.73734067
GS018	GS108a	19342656.5262816
GS018	GS108b	19342656.5262816
GS018	GS109	19107720.7799106
GS018	GS110a	18822356.0839143
GS018	GS110b	18822356.0839143
GS018	GS111	18425620.2508336
GS018	GS112a	18014394.2160943
GS018	GS112b	18014394.2160943
GS018	GS113	17549883.5871536
GS018	GS114	16339256.2327982
GS018	GS115	15876004.0308502
GS018	GS116	15498959.2005022
GS018	GS117a	15361787.3460391
GS018	GS117b	15361787.3460391
GS018	GS119	15436764.6936382
GS018	GS120	15215501.7240641
GS018	GS121	14527068.6881178
GS018	GS122a	14254969.6281944
GS018	GS122b	14254969.6281944
GS018	GS123	13890725.8408512
GS018	GS148	13699556.3494969
GS018	GS149	13704258.0071303
GS018	MOVE858	2340847.43547672
GS019	GS000a	2836173.28466857
GS019	GS000b	2836173.28466857
GS019	GS000c	2903474.62848263
GS019	GS000d	2873732.32766602
GS019	GS001a	2874165.18355064
GS019	GS001b	2874165.18355064
GS019	GS001c	2874165.18355064
GS019	GS002	3742916.46294556
GS019	GS003	3812834.30898677
GS019	GS004	4033863.56873396
GS019	GS005	4088292.98276184
GS019	GS006	4083276.59559711
GS019	GS007	3870692.04406949
GS019	GS008	3519079.52659388
GS019	GS009	3471042.12476171
GS019	GS010	3175353.46101125
GS019	GS011	3214454.55604075
GS019	GS012	3150679.46862185
GS019	GS013	2843504.64283455
GS019	GS014	2415113.3046858
GS019	GS015	1553120.52002951
GS019	GS016	1551255.50468129
GS019	GS017	1217628.19270799
GS019	GS018	894847.758901305
GS019	GS019	0
GS019	GS020	177680.331056735
GS019	GS021	292768.394426158
GS019	GS022	550655.161725456
GS019	GS023	893575.504311533
GS019	GS025	944904.503978248
GS019	GS026	1524964.71735476
GS019	GS027	1734677.20613078
GS019	GS028	1727362.25947529
GS019	GS029	1681915.40540579
GS019	GS030	1708612.90233007
GS019	GS031	1753831.13825727
GS019	GS032	1731426.62408349
GS019	GS033	1736168.26340506
GS019	GS034	1654724.82189326
GS019	GS035	1642739.72598024
GS019	GS036	1696083.8724835
GS019	GS037	2154629.18074623
GS019	GS038	2441967.73030761
GS019	GS039	2809581.36177453
GS019	GS040	3224053.40721428
GS019	GS041	3649393.0427308
GS019	GS042	4436141.28405536
GS019	GS043	4890535.33784467
GS019	GS044	5311934.98070299
GS019	GS045	5696649.13749598
GS019	GS046	6100741.75453158
GS019	GS047	6530319.41522488
GS019	GS048a	8257997.82675188
GS019	GS048b	8257997.82675188
GS019	GS049	8255913.28489935
GS019	GS050	8025344.90273325
GS019	GS051	7939866.77313916
GS019	GS108a	19681330.0485165
GS019	GS108b	19681330.0485165
GS019	GS109	19195406.3568119
GS019	GS110a	18783782.7611351
GS019	GS110b	18783782.7611351
GS019	GS111	18328117.2435048
GS019	GS112a	17896318.0626677
GS019	GS112b	17896318.0626677
GS019	GS113	17428737.5029254
GS019	GS114	16152361.0251921
GS019	GS115	15660979.0266536
GS019	GS116	15258852.8903882
GS019	GS117a	15113683.1765121
GS019	GS117b	15113683.1765121
GS019	GS119	14818587.0313414
GS019	GS120	14555924.2953804
GS019	GS121	13829692.5301068
GS019	GS122a	13541174.7685001
GS019	GS122b	13541174.7685001
GS019	GS123	13162384.7408104
GS019	GS148	13341056.6221723
GS019	GS149	13349441.5002724
[truncated: 4,401 more rows]
