# Supplementary material for: Quantifying the effect of environment stability on the transcription factor repertoire of marine microbes
Source: Microb Inform Exp. 2011 Sep 7;1:9. doi: 10.1186/2042-5783-1-9 (PMC3372289; doi:10.1186/2042-5783-1-9)
Supplement: Additional file 2 — A zip file containing data and R code for reproducing the analysis in this study. Contents are listed below: Rcode.txt - R code used for the analysis in this publication. Table_S1.csv - Interpolated and measured values for temperature and salinity. Table_S2.csv - Monthly interpolations for GS041. Table_S3.csv - SCG raw counts. Table_S4.csv -Number of sequences per sample. Table_S5.csv - Environmental stability measures. Table_S6.csv - TF model categories (DBD. non-DBD). Table_S7.csv - TF raw counts. Table_S8.csv - Cartesian distance between GOS samples. [file 2042-5783-1-9-S2.ZIP › Rcode.txt]

require("vegan") #load the vegan package
require("MASS") #load the MASS package
require(ggplot2) #load the ggplot package

SAVE_GRAPHICS<-FALSE; #TRUE: saves the graphics to a files; FALSE: put the graphics in the active window; if(SAVE_GRAPHICS) {}

######
### Linear Regression Analsysis of Interpolated and Measured Data
######
#load the interpolated and measured data; this one contains all samples where temperature and salinity are available
mi<-read.table("./Table_S1.csv",header=TRUE,sep=',',row.names=1)
#leave only unique measurements
mi<-unique(mi)
#fit a linear model, excluding samples with missing data
gt<-lm(i_tem ~ m_tem,mi,na.action=na.exclude)
gs<-lm(i_sal ~ m_sal,mi,na.action=na.exclude)
gsc<-lm(i_sal ~ m_sal,mi[mi$m_sal<63,],na.action=na.exclude)

#get summary of the models
summary(gt)
anova(gt)
summary(gs)
anova(gs)
summary(gsc)
anova(gsc)
#plot some qualities of the fit
#par(mfrow = c(2,2))
#plot(gt)
#plot(gs)
#plot(gsc)

#Calculate the prediction and confidence limits
#TEMPERATURE
cc<-complete.cases(mi$m_tem) #check which values are missing
vt<-data.frame(m_tem=sort(mi$m_tem[cc])) #create data frame with SORTED measured values
ppt<-predict(gt,int="p",newdata=vt) #prediction interval
pct<-predict(gt,int="c",newdata=vt) #confidence interval
#SALINITY
cc<-complete.cases(mi$m_sal) #check which values are missing
vs<-data.frame(m_sal=sort(mi$m_sal[cc])) #create data frame with SORTED measured values
pps<-predict(gs,int="p",newdata=vs) #prediction interval
pcs<-predict(gs,int="c",newdata=vs) #confidence interval
#SALINITY CORRECTED
vsc<-data.frame(m_sal=sort(mi$m_sal[cc])) #create data frame with SORTED measured values
ppsc<-predict(gsc,int="p",newdata=vsc) #prediction interval
pcsc<-predict(gsc,int="c",newdata=vsc) #confidence intervali

#Plot 
if(SAVE_GRAPHICS) {
  pdf(file="Figure1.pdf",width=11,height=8,paper="a4r",colormodel="cmyk",useDingbats=FALSE,fonts="Helvetica",family="Helvetica") #write the graphic to a file
}

grid.newpage()
pushViewport(viewport(layout = grid.layout(1,3)))

vplayout<-function(x,y)
  viewport(layout.pos.row = x, layout.pos.col = y)

theme_set(theme_bw())
tplot<-qplot(mi$m_tem, mi$i_tem,data=mi,geom=c("point","smooth"),method="lm",xlab=expression(paste("Measured ",italic("in situ"))),ylab="Interpolated") + opts(title = expression(paste("Temperature (",degree, "C)")), plot.title = theme_text(size=16,hjust=0.2), axis.title.x = theme_text(size=13),axis.title.y = theme_text(size=13,angle=90))

splot<-qplot(mi$m_sal, mi$i_sal,data=mi,geom=c("point","smooth"),method="lm",main="Salinity (PSU)",xlab=expression(paste("Measured ",italic("in situ"))),ylab="Interpolated") + opts(title = expression("Salinity (PSU)"), plot.title = theme_text(size=16,hjust=0.2), axis.title.x = theme_text(size=13),axis.title.y = theme_text(size=13,angle=90)) #+ geom_line(mi$m_sal,pps[45-89])

srplot<-qplot(mi$m_sal[rownames(mi)!='GS033'], mi$i_sal[rownames(mi)!='GS033'],geom=c("smooth","point"),method="lm",xlab=expression(paste("Measured ",italic("in situ"))),ylab="Interpolated") + opts(title = expression("Salinity (PSU) without GS033"), plot.title = theme_text(size=16), axis.title.x = theme_text(size=13),axis.title.y = theme_text(size=13,angle=90))
 
print(tplot,vp=vplayout(1,1))
print(splot,vp=vplayout(1,2))
print(srplot,vp=vplayout(1,3))

if(SAVE_GRAPHICS) {
  dev.off()
}

#####
# Sample selection
# Prepare a list of samples to be used, based on the commonalities between SCG/minezaki and ENV/WOA
#####

#load the SCG raw counts
scg<-read.table("./Table_S3.csv",header=TRUE,sep=',',row.names=1) 

#load the data of woa05 stability
woa<-read.table("./Table_S5.csv",header=TRUE,sep=',',row.names=1)
#z-score transformation
sdwoa<-data.frame(sapply(woa, function(a) (a-mean(a))/sd(a)),row.names=row.names(woa)) #standardize all values

woa_samples<-data.frame(sort(row.names(sdwoa))) #which samples have WOA
scg_samples<-data.frame(sort(row.names(scg))) #which samples have SCG/minezaki
colnames(woa_samples)<-c("sample")
colnames(scg_samples)<-c("sample")
samples<-merge(woa_samples,scg_samples,by="sample")[,1] #extracting the list
samples<-samples[-c(1,24)] #Remove GS000a and GS033 from the list

#Finalize ENV stability dataframe
woa_final<-sdwoa[row.names(sdwoa) %in% samples,]
woa_final<-woa_final[order(row.names(woa_final)),]

#Remove GS000a from the SCG dataframe
scg<-scg[rownames(scg)!='GS000a',]

#######
### Selecting a function of SCG counts to use as a standardization parameters for TF counts
######
scg_t<-data.frame(t(scg)) #transpose the data frame
colnames(scg_t)=row.names(scg) #add the column names

#Check for outliers in the log-transformed SCG counts
scg_t_log<-data.frame(log(scg_t))
l_log<-sapply(log(scg_t[-54,]),function(i) {i<quantile(i,probs=c(0.25))-1.5*IQR(i)})
u_log<-sapply(log(scg_t[-54,]),function(i) {i>quantile(i,probs=c(0.75))+1.5*IQR(i)})

#export lower outliers to file
sink("./scg_lower_outliers_log.txt") 
for (i in c(1:58)) print(scg[i,-54][l_log[,i]]) 
sink()
#export upper outliers to file
sink("./scg_upper_outliers_log.txt") 
for (i in c(1:58)) print(scg[i,-54][u_log[,i]]) 
sink()

## # A bash script to trasform the output to counts
## #rm scg_upper_outliers_log.csv scg_lower_outliers_log.csv
## #for k in $(egrep -v '^data|^GS' scg_upper_outliers_log.txt | sed 's/^[ ]\+//g;s/ /\n/g'|sort -u);do echo $k,$(grep -c $k scg_upper_outliers_log.txt)>>scg_upper_outliers_log.csv;done;
## #for k in $(egrep -v '^data|^GS' scg_lower_outliers_log.txt | sed 's/^[ ]\+//g;s/ /\n/g'|sort -u);do echo $k,$(grep -c $k scg_lower_outliers_log.txt)>>scg_lower_outliers_log.csv;done;

nseq<-read.table("./Table_S4.csv",header=TRUE,sep=',',row.names=1) #load the number of sequences per sample
md<-merge(log(scg),nseq,by="row.names") #merge the two data frames by row names
row.names(md)=row.names(scg) #
seq<-nseq[row.names(nseq) %in% colnames(scg_t_log),] #prepare number of sequences for plotting

#Plot boxplots of log(SCG) for all samples ordered by number of sequences 
t<-md[order(md$count),2:54]
rownames(t)<-md[order(md$count),56]
if(SAVE_GRAPHICS) {
  png(file="scg_log_boxplots_vs_numseq.png",width=1600,height=800,units="px"); #write the graphic to a file
}
boxplot(t(t),xlab="Number of sequences",ylab="log(SCG)")
if(SAVE_GRAPHICS) {
  dev.off();
}

#Calculate different functions (descritive statistics) of log-transformed SCG counts (per sample)
stddev<-sapply(scg_t_log[-54,],function(i) {sd(i)})
average<-sapply(scg_t_log[-54,],function(i) {mean(i)})
med<-sapply(scg_t_log[-54,],function(i) {median(i)})
iqr<-sapply(scg_t_log[-54,],function(i) {IQR(i)})
q1<-sapply(scg_t_log[-54,],function(i) {quantile(i,probs=c(0.25))})
q3<-sapply(scg_t_log[-54,],function(i) {quantile(i,probs=c(0.75))})
maximum<-sapply(scg_t_log[-54,],function(i) {quantile(i,probs=c(0.75)) + 1.5*IQR(i)})
minimum<-sapply(scg_t_log[-54,],function(i) {quantile(i,probs=c(0.25)) - 1.5*IQR(i)})

#A master-plot showing the descriptive statistic functions for SCG counts plotted against number of sequences
if(SAVE_GRAPHICS) {
  png(file="scg_behavior.png",width=1024,height=768,units="px") #write the graphic to a file
}
par(mfrow = c(1,1))
plot(seq,maximum,type="p",pch=3,lwd=2,col=3,xlim=c(0,max(seq)),ylim=c(0,max(maximum)),xlab="Number of sequences",ylab="log(SCG)")
lines(seq,q3,type="p",pch=5,lwd=2,col=3)
lines(seq,average,type="p",pch=1,lwd=2,col=1)
lines(seq,med,type="p",pch=4,lwd=2,col=6)
lines(seq,q1,type="p",pch=5,lwd=2,col=2)
lines(seq,minimum,type="p",pch=3,lwd=2,col=2)
lines(seq,iqr,type="p",pch=6,lwd=2,col=4)

panel.smooth(seq,maximum,pch=3,col=3,col.smooth=3)
panel.smooth(seq,q3,pch=5,lwd=2,col=3,col.smooth=3)
panel.smooth(seq,average,pch=1,lwd=2,col=1,col.smooth=1)
panel.smooth(seq,med,pch=4,lwd=2,col=6,col.smooth=6)
panel.smooth(seq,q1,pch=5,lwd=2,col=2,col.smooth=2)
panel.smooth(seq,minimum,pch=3,lwd=2,col=2,col.smooth=2)
panel.smooth(seq,iqr,pch=6,lwd=2,col=4,col.smooth=4)

legend(x=5e+05,y=3,c("75% Quantile + 1.5*IQR","75% Quantile","Mean","Median","25% Quantile","25% Quantile - 1.5*IQR","Interquantile Range"),pch=c(3,5,1,4,5,3,6),col=c(3,3,1,6,2,2,4))

if(SAVE_GRAPHICS) {
  dev.off()
}

#Calculate and plot the coefficient of variation
par(mfrow=c(1,1)) #1 graph on the canvas
cv<-sapply(scg_t_log[-54,],function(i) {(sd(i)/mean(i))*100}) #apply coefficient of variation function
if(SAVE_GRAPHICS) {
  png(file="scg_coef_var.png",width=1024,height=768,units="px") #write the graphic to a file
}
plot(seq,cv,,xlab="Number of sequences",ylab="Coefficient of variation of SCGs")
panel.smooth(seq,cv)
if(SAVE_GRAPHICS) {
  dev.off()
}

######
# Selecting ENV variables to use
# Objective: Exclude variables that correlate strongly to other ENV variables
######

#Inspecting the correlations visually
if(SAVE_GRAPHICS) {
  png(file="woa_stability_correlations.png",width=1024,height=768,units="px") #write the graphic to a file
}
plot(woa_final) 
if(SAVE_GRAPHICS) {
  dev.off()
}
#Inspecting the correlations numerically
#quick search
#woa_stab_cor<-data.frame(as.matrix(abs(cor(woa_final,method="spearman"))))#transformt the distance matrix to a data frame of absolute values
woa_stab_cor<-data.frame(abs(cor(woa_final,method="spearman")))#transformt the distance matrix to a data frame of absolute values
woa_stab_cor_txt<-data.frame(sapply(woa_stab_cor,function(i) {i>0.6}),row.names=row.names(woa_stab_cor)) #transform to a matrix with TRUE/FALSE for correlation values above a certain threshold; this does not have significance value

#save correlation matrix to file 
write.csv(woa_stab_cor_txt, file="./woa_stability_correlations.csv")

#detailed correlation testing with significance values
#sink("woa_stability_correlations_tests.txt")
cor.test(woa_final$temperature,woa_final$oxygen_dissolved,method="spearman")
cor.test(woa_final$oxygen_utilization,woa_final$oxygen_saturation,method="spearman")
cor.test(woa_final$oxygen_utilization,woa_final$phosphate,method="spearman")
cor.test(woa_final$oxygen_saturation,woa_final$phosphate,method="spearman")
cor.test(woa_final$oxygen_utilization,woa_final$nitrate,method="spearman")
cor.test(woa_final$oxygen_saturation,woa_final$nitrate,method="spearman")
cor.test(woa_final$phosphate,woa_final$nitrate,method="spearman")
#sink()
#####
# TF counts
# Standardize the raw TF counts
#####

minezaki<-read.table("./Table_S7.csv",header=TRUE,sep=',',row.names=1) #load the TF raw counts
#Standardize (i.e. convert) to relative counts - divide the raw count for each sample by the SCG count for the same sample

mm<-data.frame(sapply(scg_t[-54,],function(i) {round(mean(i))}),row.names=row.names(scg)) #rounded mean
colnames(mm)<-c("scg_mean") #add column names

#Merge the raw TF counts with the SCG standadization measure
minezaki_scg<-data.frame(merge(minezaki,mm,by="row.names"),row.names=row.names(mm))

#Create data frames of standardized TF counts (RTF); NOTE: the average TF count is still included
minezaki_sdm<-data.frame(sapply(minezaki_scg[,2:66],function(i) {i/minezaki_scg$scg_mean}),row.names=row.names(minezaki_scg))
minezaki_final<-minezaki_sdm[row.names(minezaki_sdm) %in% samples,]#filter the samples

#Loading the table which tells which minezaki models are dbd and which non-dbd
minezaki_models<-read.table("./Table_S6.csv",sep=',',na.strings="",header=TRUE)
#extracting the non-dbds and dbds as separate lists
non_dbds<-subset(minezaki_models,role=="effector",select="model")
dbd<-subset(minezaki_models,role=="dbd",select="model")

#Selecting the non_dbds in a separate data frame
minezaki_non_dbds<-minezaki_final[,colnames(minezaki_final) %in% non_dbds$model] #select different standardization measure here; see below for DBD
#Two models got differences in the names, so had to be handled by hand
minezaki_non_dbds<-cbind(minezaki_non_dbds,minezaki_final$Sugar.bind)
minezaki_non_dbds<-cbind(minezaki_non_dbds,minezaki_final$DJ.1_PfpI)
colnames(minezaki_non_dbds)[colnames(minezaki_non_dbds)=="minezaki_final$Sugar.bind"]<-"Sugar.bind"
colnames(minezaki_non_dbds)[colnames(minezaki_non_dbds)=="minezaki_final$DJ.1_PfpI"]<-"DJ.1_PfpI"

#Selecting the DBDs in a separate data frame
minezaki_dbd<-minezaki_final[,colnames(minezaki_final) %in% dbd$model]#select different standardization measure here; see above for non_dbds

##########
### IMPORTANT: FROM THIS POINT ON, USE minezaki_dbd, minezaki_non_dbds and cbind of both
##########
#Use Bray-Curtis distance measure to disregard double zeros as a similarity
#non_dbds_distance<-vegdist(minezaki_non_dbds,method="bray")
#dbd_distance<-vegdist(minezaki_dbd,method="bray")
#combined_distance<-vegdist(cbind(minezaki_dbd,minezaki_non_dbds),method="bray")

#########
# Analysis of space component
# Find the spatial model that best explains variation in the minezaki data
#########

#load cartesian distances of samples
pos<-read.table("./Table_S8.csv",header=TRUE,sep=',')

#transform the distances to a matrix
names<-NULL
names[1]<-list(pos[1:80,2])
names[2]<-list(pos[1:80,2])
dist_m<-matrix(pos[,3],nrow=80,ncol=80,dimnames=names)
dist_df<-data.frame(dist_m)
#Distance matrix of the samples chosen for TF analysis
space_distance<-as.dist(dist_df[row.names(dist_df) %in% samples,colnames(dist_df) %in% samples])

#perform PCoA and choose the two coordinates
space_cmds<-data.frame(cmdscale(space_distance),row.names=row.names(dist_df[row.names(dist_df) %in% samples,]))

########
# Redundancy Analysis (RDA)
# How much of the variance in total TF can be explained by ENV AND SPACE (RTF~E+S)
########

#Prepare tables
E<-data.frame(woa_final[,c("temperature","salinity","phosphate","silicate")])

S<-space_cmds
S<-cbind(S,S$X1^2,S$X1^3,S$X2^2,S$X2^3)
S<-S[row.names(S) %in% samples,]

#Choose what RTF represents (DBD,non_dbds, both)
RTF<-cbind(minezaki_non_dbds,minezaki_dbd)
#RTF<-minezaki_dbd
#RTF<-minezaki_non_dbds

#Model selection
#combined model
ESmod0<-rda(RTF~1,cbind(E,S))
ESmod1<-rda(RTF~.,cbind(E,S))
ESan<-anova(ESmod,by="term",step=1000,perm=1000)
#Enviornment stability (independently)
Emod0<-rda(RTF ~ 1, E)
Emod1<-rda(RTF ~ ., E)
vif.cca(Emod1) #checking the independency of the variables in the model (VIF = variance inflation factor)
Emod<-ordistep(Emod1,steps=1000,trace=FALSE)#forward and backard selection
Ean<-anova(Emod,by="term",step=1000,perm=1000)#testing for significance


#Space (independently)
Smod0<-rda(RTF~1,S)
Smod1<-rda(RTF~.,S)
Smod<-ordistep(Smod1,steps=1000,trace=FALSE)
San<-anova(Smod,by="term",step=1000,perm=1000)


#Do variation paritioning
mod <- varpart(RTF, ~ E$temperature+~E$phosphate, ~ S$X2)
#Plot variation partitioning
showvarparts(2)
plot(mod)


#Test the different RDA components for significance

#Env.stability independently[a+b]
Emod<-rda(RTF ~ temperature+phosphate,E)
Ean<-anova(Emod,by="term",step=1000,perm=1000)

#Space independently[b+c]
Smod<-rda(RTF ~ X2, S)
San<-anova(Smod,by="term",step=1000,perm=1000)

#Env.stability and space combined[a+b+c]
ESmod<-rda(RTF ~ temperature+phosphate+X2,cbind(E,S))
ESan<-anova(ESmod,by="term",step=1000,perm=1000)

#Env.stability controlling for space[a]
EcSmod<-rda(RTF ~ temperature+phosphate+Condition(X2), cbind(E,S))
EcSan<-anova(EcSmod,by="term",step=1000,perm=1000)

#Space controlling for env. stability[c]
ScEmod<-rda(RTF ~ X2+Condition(temperature+phosphate), cbind(E,S))
ScEan<-anova(ScEmod,by="term",step=1000,perm=1000)


#Temperature controlling for phosphate and space
Tmod<-rda(RTF ~ temperature+Condition(X2+phosphate), cbind(E,S))
Tan<-anova(Tmod,by="term",step=1000,perm=1000)

#Phosphate controlling for temperature and space
Pmod<-rda(RTF ~ phosphate+Condition(X2+temperature), cbind(E,S))
Pan<-anova(Pmod,by="term",step=1000,perm=1000)


#RDA triplot
if(SAVE_GRAPHICS) {
  pdf(file="Figure2.pdf",colormodel="cmyk",useDingbats=FALSE,fonts="Helvetica",family="Helvetica") #write the graphic to a file
}
plot(ESmod,display=c("sp","bp"),scaling=2)
if(SAVE_GRAPHICS) {
  dev.off()
}

########
# Multiple Regression Analysis
# Show how much of the variation in each individual TF is due to ENV, SPACE and combinations thereof
########

sink("./non_dbd_regressions.txt") 
for (i in c(1:26)) {
  Emod0<-lm(minezaki_non_dbds[,i] ~ 1, cbind(E,S))
  Emod1<-lm(minezaki_non_dbds[,i] ~ ., cbind(E,S))
  Emod<-step(Emod0,scope=formula(Emod1),steps=1000,trace=0,direction="forward")
  Emod1.red<-step(Emod1,steps=1000,trace=0)

  print("----------------------------------------------------------------")
  print(i)
  print(colnames(minezaki_non_dbds)[i])

  if(Emod1.red$call == Emod$call) {
    print(summary(Emod1.red))
    print(anova(Emod1.red))
    } 
  else {
    print(summary(Emod1.red))
    print(anova(Emod1.red))
    print(summary(Emod))
    print(anova(Emod))
  }
}
sink()


sink("./dbd_regressions.txt") 
for (i in c(1:39)) {
  Emod0<-lm(minezaki_dbd[,i] ~ 1, cbind(E,S))
  Emod1<-lm(minezaki_dbd[,i] ~ ., cbind(E,S))
  Emod<-step(Emod0,scope=formula(Emod1),steps=1000,trace=0,direction="forward")
  Emod1.red<-step(Emod1,steps=1000,trace=0)

  print("----------------------------------------------------------------")
  print(i)
  print(colnames(minezaki_dbd)[i])

  if(Emod1.red$call == Emod$call) {
    print(summary(Emod1.red))
    print(anova(Emod1.red))
    } 
  else {
    print(summary(Emod1.red))
    print(anova(Emod1.red))
    print(summary(Emod))
    print(anova(Emod))
  }
}
sink()

######
# END regressions of single TF against ENV
######
